# Supplementary material for: N-[2-(5-Bromo-2-morpholin-4-ylpyrim­idin-4-ylsulfan­yl)-4-meth­oxy­phen­yl]-2,4,6-trimethyl­benzene­sulfonamide
Source: Acta Crystallogr Sect E Struct Rep Online. 2012 Oct 3;68(Pt 11):o3061. doi: 10.1107/S1600536812040792 (PMC3515169; doi:10.1107/S1600536812040792)
Supplement: Supplementary file 1 [file e-68-o3061-sup1.cif]

##############################################################################
#                                                                            #
# This CIF contains the data in a paper accepted for publication in          #
# Acta Crystallographica Section E. It conforms to the requirements of       #
# Notes for Authors for Acta Crystallographica Section E, and has been       #
# peer reviewed under the auspices of the IUCr Commission on Journals.       #
#                                                                            #
# Full details of the Crystallographic Information File format               #
# are given in the paper "The Crystallographic Information File (CIF):       #
# a New Standard Archive File for Crystallography" by S. R. Hall, F. H.      #
# Allen and I. D. Brown [Acta Cryst. (1991), A47, 655-685].                  #
#                                                                            #
# The current version of the core CIF dictionary is obtainable from          #
# ftp://ftp.iucr.org/pub/cif_core.dic.                                       #
#                                                                            #
# Software is freely available for graphical display of the structure(s)     #
# in this CIF. For information consult the CIF software page                 #
# http://www.iucr.org/resources/cif/software.                                #
#                                                                            #
# This file may be used for bona fide research purposes within the           #
# scientific community so long as proper attribution is given to the journal # 
# article from which it was obtained.                                        #
#                                                                            #
##############################################################################
data_I
_audit_creation_method     SHELXL-97
_chemical_name_systematic
;
<i>N</i>-[2-(5-Bromo-2-morpholin-4-ylpyrimidin-4-ylsulfanyl)-4-methoxyphenyl]-
2,4,6-trimethylbenzenesulfonamide
;
_chemical_name_common     ?
_chemical_formula_moiety     'C24 H27 Br N4 O4 S2'
_chemical_formula_sum     'C24 H27 Br N4 O4 S2'
_chemical_formula_iupac     'C24 H27 Br N4 O4 S2'
_chemical_formula_weight     579.53
_chemical_melting_point     ?
_symmetry_cell_setting     monoclinic
_symmetry_space_group_name_H-M     'P 21/n'
_symmetry_space_group_name_Hall     '-P 2yn '
loop_
    _symmetry_equiv_pos_as_xyz
    'x, y, z'
    '-x+1/2, y+1/2, -z+1/2'
    '-x, -y, -z'
    'x-1/2, -y-1/2, z-1/2'
_cell_length_a     10.2583(4)
_cell_length_b     17.4727(6)
_cell_length_c     14.4375(7)
_cell_angle_alpha     90.00
_cell_angle_beta     97.199(4)
_cell_angle_gamma     90.00
_cell_volume     2567.38(18)
_cell_formula_units_Z     4
_cell_measurement_reflns_used     6670
_cell_measurement_theta_min     3.6707
_cell_measurement_theta_max     29.0266
_cell_measurement_temperature     293(2)
_exptl_crystal_description     block
_exptl_crystal_colour     brown
_exptl_crystal_size_max     0.3
_exptl_crystal_size_mid     0.2
_exptl_crystal_size_min     0.2
_exptl_crystal_density_diffrn     1.499
_exptl_crystal_density_meas     ?
_exptl_crystal_density_method     'not measured'
_exptl_crystal_F_000     1192
_exptl_absorpt_coefficient_mu     1.802
_exptl_absorpt_correction_type     multi-scan
_exptl_absorpt_process_details     '(CrysAlis PRO; Oxford Diffraction, 2010)'
_exptl_absorpt_correction_T_min     0.526
_exptl_absorpt_correction_T_max     0.697
_exptl_special_details
;
<i>CrysAlis PRO</i>, Oxford Diffraction Ltd., Version 1.171.34.40 (release
27--08-2010 CrysAlis171. NET) (compiled Aug 27 2010,11:50:40) Empirical
absorption correction using spherical harmonics, implemented in SCALE3 ABSPACK
scaling algorithm.
;
_diffrn_ambient_temperature     293(2)
_diffrn_radiation_type     MoK\a
_diffrn_radiation_wavelength     0.71073
_diffrn_radiation_source     'fine-focus sealed tube'
_diffrn_radiation_monochromator     graphite
_diffrn_measurement_device_type     'Oxford Diffraction Xcalibur Sapphire3'
_diffrn_measurement_method     'omega scan'
_diffrn_detector_area_resol_mean     16.1049
_diffrn_reflns_number     19056
_diffrn_reflns_av_R_equivalents     0.0450
_diffrn_reflns_av_sigmaI/netI     0.0476
_diffrn_reflns_theta_min     3.68
_diffrn_reflns_theta_max     26.00
_diffrn_reflns_theta_full     26.00
_diffrn_measured_fraction_theta_max     0.997
_diffrn_measured_fraction_theta_full     0.997
_diffrn_reflns_limit_h_min     -12
_diffrn_reflns_limit_h_max     12
_diffrn_reflns_limit_k_min     -21
_diffrn_reflns_limit_k_max     21
_diffrn_reflns_limit_l_min     -17
_diffrn_reflns_limit_l_max     17
_diffrn_standards_number     0
_diffrn_standards_interval_count     0
_diffrn_standards_interval_time     0
_diffrn_standards_decay_%     0
_refine_special_details
;
Refinement of <i>F</i>^2^ against ALL reflections. The weighted <i>R</i>-factor
<i>wR</i> and goodness of fit <i>S</i> are based on <i>F</i>^2^, conventional
<i>R</i>-factors <i>R</i> are based on <i>F</i>, with <i>F</i> set to zero for
negative <i>F</i>^2^. The threshold expression of <i>F</i>^2^ >
\s(<i>F</i>^2^) is used only for calculating <i>R</i>-factors(gt) <i>etc</i>.
and is not relevant to the choice of reflections for refinement.
<i>R</i>-factors based on <i>F</i>^2^ are statistically about twice as large
as those based on <i>F</i>, and <i>R</i>- factors based on ALL data will be
even larger.
;
_reflns_number_total     5023
_reflns_number_gt     3359
_reflns_threshold_expression     >2sigma(I)
_refine_ls_structure_factor_coef     Fsqd
_refine_ls_matrix_type     full
_refine_ls_R_factor_all     0.0817
_refine_ls_R_factor_gt     0.0460
_refine_ls_wR_factor_gt     0.0889
_refine_ls_wR_factor_ref     0.1051
_refine_ls_goodness_of_fit_ref     1.020
_refine_ls_restrained_S_all     1.020
_refine_ls_number_reflns     5023
_refine_ls_number_parameters     321
_refine_ls_number_restraints     0
_refine_ls_hydrogen_treatment     constr
_refine_ls_weighting_scheme     calc
_refine_ls_weighting_details
         'calc w=1/[\s^2^(Fo^2^)+(0.0338P)^2^+1.6315P] where P=(Fo^2^+2Fc^2^)/3'
_atom_sites_solution_hydrogens     geom
_atom_sites_solution_primary     direct
_atom_sites_solution_secondary     difmap
_refine_ls_shift/su_max     0.001
_refine_ls_shift/su_mean     0.000
_refine_diff_density_max     0.305
_refine_diff_density_min     -0.392
_refine_ls_extinction_method     SHELXL
_refine_ls_extinction_coef     0.0057(4)
_refine_ls_extinction_expression
                                  'Fc^*^=kFc[1+0.001xFc^2^\l^3^/sin(2\q)]^-1/4^'
loop_
    _atom_type_symbol
    _atom_type_description
    _atom_type_scat_dispersion_real
    _atom_type_scat_dispersion_imag
    _atom_type_scat_source
    'C' 'C' 0.0033 0.0016
                         'International Tables Vol C Tables 4.2.6.8 and 6.1.1.4'
    'H' 'H' 0.0000 0.0000
                         'International Tables Vol C Tables 4.2.6.8 and 6.1.1.4'
    'N' 'N' 0.0061 0.0033
                         'International Tables Vol C Tables 4.2.6.8 and 6.1.1.4'
    'O' 'O' 0.0106 0.0060
                         'International Tables Vol C Tables 4.2.6.8 and 6.1.1.4'
    'S' 'S' 0.1246 0.1234
                         'International Tables Vol C Tables 4.2.6.8 and 6.1.1.4'
    'Br' 'Br' -0.2901 2.4595
                         'International Tables Vol C Tables 4.2.6.8 and 6.1.1.4'
_computing_data_collection     'CrysAlis PRO  (Oxford Diffraction, 2010)'
_computing_cell_refinement     'CrysAlis PRO (Oxford Diffraction, 2010)'
_computing_data_reduction     'CrysAlis PRO (Oxford Diffraction, 2010)'
_computing_structure_solution     'SHELXS97 (Sheldrick, 2008)'
_computing_structure_refinement     'SHELXL97 (Sheldrick, 2008)'
_computing_molecular_graphics     'ORTEP-3 (Farrugia, 1997)'
_computing_publication_material     'PLATON (Spek, 2009)'
loop_
    _atom_site_type_symbol
    _atom_site_label
    _atom_site_fract_x
    _atom_site_fract_y
    _atom_site_fract_z
    _atom_site_U_iso_or_equiv
    _atom_site_adp_type
    _atom_site_calc_flag
    _atom_site_refinement_flags
    _atom_site_occupancy
    _atom_site_symmetry_multiplicity
    _atom_site_disorder_assembly
    _atom_site_disorder_group
    Br Br1 1.02664(4) 0.10295(2) 0.23807(3) 0.07706(19) Uani d . 1 1 . .
    S S1 0.50455(9) 0.24940(6) 0.00299(6) 0.0566(3) Uani d . 1 1 . .
    S S2 0.74901(8) 0.19238(5) 0.24649(6) 0.0472(2) Uani d . 1 1 . .
    N N1 0.5008(2) 0.22120(16) 0.11087(18) 0.0487(7) Uani d . 1 1 . .
    H H1 0.4848 0.1739 0.1215 0.058 Uiso calc R 1 1 . .
    O O1 0.4808(3) 0.18139(17) -0.05220(17) 0.0788(8) Uani d . 1 1 . .
    O O2 0.4152(2) 0.31164(17) -0.01409(18) 0.0774(8) Uani d . 1 1 . .
    O O3 0.5639(3) 0.42389(15) 0.41145(19) 0.0704(7) Uani d . 1 1 . .
    C C1 0.6672(3) 0.28269(18) -0.0041(2) 0.0430(8) Uani d . 1 1 . .
    C C2 0.6972(4) 0.36148(19) -0.0014(2) 0.0508(9) Uani d . 1 1 . .
    C C3 0.8256(4) 0.3831(2) -0.0079(2) 0.0562(9) Uani d . 1 1 . .
    H H3 0.8455 0.4350 -0.0071 0.067 Uiso calc R 1 1 . .
    C C4 0.9252(3) 0.3316(2) -0.0154(2) 0.0535(9) Uani d . 1 1 . .
    C C5 0.8941(3) 0.2553(2) -0.0154(2) 0.0527(9) Uani d . 1 1 . .
    H H5 0.9608 0.2197 -0.0187 0.063 Uiso calc R 1 1 . .
    C C6 0.7666(3) 0.22861(18) -0.0106(2) 0.0460(8) Uani d . 1 1 . .
    C C7 0.7498(4) 0.14289(19) -0.0125(3) 0.0681(11) Uani d . 1 1 . .
    H H7A 0.7078 0.1274 -0.0727 0.102 Uiso calc R 1 1 . .
    H H7B 0.6966 0.1278 0.0346 0.102 Uiso calc R 1 1 . .
    H H7C 0.8344 0.1188 -0.0005 0.102 Uiso calc R 1 1 . .
    C C8 1.0642(4) 0.3581(3) -0.0207(3) 0.0791(12) Uani d . 1 1 . .
    H H8A 1.0826 0.3555 -0.0842 0.119 Uiso calc R 1 1 . .
    H H8B 1.1244 0.3257 0.0176 0.119 Uiso calc R 1 1 . .
    H H8C 1.0740 0.4100 0.0011 0.119 Uiso calc R 1 1 . .
    C C9 0.6004(4) 0.4257(2) 0.0093(3) 0.0787(13) Uani d . 1 1 . .
    H H9A 0.5321 0.4249 -0.0427 0.118 Uiso calc R 1 1 . .
    H H9B 0.6453 0.4739 0.0110 0.118 Uiso calc R 1 1 . .
    H H9C 0.5625 0.4187 0.0662 0.118 Uiso calc R 1 1 . .
    C C10 0.5231(3) 0.27276(18) 0.1873(2) 0.0412(7) Uani d . 1 1 . .
    C C11 0.4332(3) 0.3308(2) 0.1984(2) 0.0532(9) Uani d . 1 1 . .
    H H11 0.3594 0.3360 0.1544 0.064 Uiso calc R 1 1 . .
    C C12 0.4508(3) 0.3801(2) 0.2724(3) 0.0553(9) Uani d . 1 1 . .
    H H12 0.3902 0.4191 0.2774 0.066 Uiso calc R 1 1 . .
    C C13 0.5583(3) 0.3723(2) 0.3399(2) 0.0503(8) Uani d . 1 1 . .
    C C14 0.6476(3) 0.31466(18) 0.3324(2) 0.0446(8) Uani d . 1 1 . .
    H H14 0.7183 0.3082 0.3787 0.054 Uiso calc R 1 1 . .
    C C15 0.6321(3) 0.26588(18) 0.2552(2) 0.0409(7) Uani d . 1 1 . .
    C C16 0.8899(3) 0.24701(19) 0.2337(2) 0.0404(7) Uani d . 1 1 . .
    N N17 0.8793(2) 0.32166(15) 0.22635(17) 0.0414(6) Uani d . 1 1 . .
    C C18 0.9896(3) 0.3618(2) 0.2209(2) 0.0490(8) Uani d . 1 1 . .
    N N19 1.1113(3) 0.33241(18) 0.2232(2) 0.0611(8) Uani d . 1 1 . .
    C C20 1.1185(3) 0.2570(2) 0.2294(3) 0.0614(10) Uani d . 1 1 . .
    H H20 1.2006 0.2341 0.2313 0.074 Uiso calc R 1 1 . .
    C C21 1.0110(3) 0.2104(2) 0.2331(2) 0.0504(8) Uani d . 1 1 . .
    N N22 0.9747(3) 0.43869(16) 0.2097(2) 0.0575(8) Uani d . 1 1 . .
    C C23 0.8513(3) 0.4755(2) 0.2241(3) 0.0623(10) Uani d . 1 1 . .
    H H23A 0.7806 0.4382 0.2173 0.075 Uiso calc R 1 1 . .
    H H23B 0.8303 0.5154 0.1780 0.075 Uiso calc R 1 1 . .
    C C24 0.8650(4) 0.5089(2) 0.3196(3) 0.0726(12) Uani d . 1 1 . .
    H H24A 0.7834 0.5335 0.3300 0.087 Uiso calc R 1 1 . .
    H H24B 0.8829 0.4685 0.3655 0.087 Uiso calc R 1 1 . .
    O O25 0.9689(3) 0.56335(15) 0.3307(2) 0.0848(9) Uani d . 1 1 . .
    C C25 0.6630(4) 0.4143(2) 0.4887(3) 0.0773(12) Uani d . 1 1 . .
    H H25A 0.6544 0.3647 0.5158 0.116 Uiso calc R 1 1 . .
    H H25B 0.6535 0.4531 0.5345 0.116 Uiso calc R 1 1 . .
    H H25C 0.7479 0.4187 0.4679 0.116 Uiso calc R 1 1 . .
    C C26 1.0905(4) 0.5289(2) 0.3180(3) 0.0808(14) Uani d . 1 1 . .
    H H26A 1.1128 0.4909 0.3663 0.097 Uiso calc R 1 1 . .
    H H26B 1.1589 0.5676 0.3241 0.097 Uiso calc R 1 1 . .
    C C27 1.0850(3) 0.4917(2) 0.2245(3) 0.0679(11) Uani d . 1 1 . .
    H H27A 1.0756 0.5306 0.1761 0.082 Uiso calc R 1 1 . .
    H H27B 1.1663 0.4643 0.2204 0.082 Uiso calc R 1 1 . .
loop_
    _atom_site_aniso_label
    _atom_site_aniso_U_11
    _atom_site_aniso_U_22
    _atom_site_aniso_U_33
    _atom_site_aniso_U_12
    _atom_site_aniso_U_13
    _atom_site_aniso_U_23
    Br1 0.0695(3) 0.0623(3) 0.1013(4) 0.0199(2) 0.0181(2) 0.0000(2)
    S1 0.0426(5) 0.0840(7) 0.0398(5) -0.0032(5) -0.0080(4) -0.0043(5)
    S2 0.0379(4) 0.0491(5) 0.0532(5) -0.0001(4) 0.0004(4) -0.0006(4)
    N1 0.0435(16) 0.0588(17) 0.0423(16) -0.0127(14) -0.0004(12) -0.0017(14)
    O1 0.0723(18) 0.108(2) 0.0522(16) -0.0252(16) -0.0088(13) -0.0267(16)
    O2 0.0485(15) 0.118(2) 0.0611(17) 0.0205(15) -0.0109(12) 0.0180(16)
    O3 0.0646(17) 0.0829(18) 0.0653(18) 0.0025(14) 0.0142(14) -0.0251(15)
    C1 0.0422(18) 0.056(2) 0.0294(16) 0.0062(16) 0.0000(14) -0.0014(15)
    C2 0.062(2) 0.048(2) 0.043(2) 0.0115(17) 0.0059(17) 0.0018(16)
    C3 0.072(3) 0.046(2) 0.053(2) -0.0036(19) 0.0172(19) 0.0023(17)
    C4 0.056(2) 0.062(2) 0.045(2) -0.0007(19) 0.0162(16) 0.0007(18)
    C5 0.053(2) 0.054(2) 0.052(2) 0.0127(17) 0.0136(17) -0.0006(17)
    C6 0.057(2) 0.0443(18) 0.0370(18) 0.0048(16) 0.0079(15) -0.0056(15)
    C7 0.080(3) 0.050(2) 0.078(3) 0.002(2) 0.024(2) -0.011(2)
    C8 0.068(3) 0.090(3) 0.083(3) -0.013(2) 0.024(2) -0.002(2)
    C9 0.079(3) 0.061(2) 0.097(3) 0.027(2) 0.014(2) 0.000(2)
    C10 0.0296(16) 0.0559(19) 0.0381(17) -0.0055(15) 0.0044(13) 0.0027(16)
    C11 0.0321(18) 0.072(2) 0.054(2) 0.0021(17) 0.0027(15) 0.006(2)
    C12 0.040(2) 0.067(2) 0.061(2) 0.0101(17) 0.0152(17) -0.003(2)
    C13 0.043(2) 0.061(2) 0.049(2) -0.0048(17) 0.0149(16) -0.0064(18)
    C14 0.0362(17) 0.062(2) 0.0356(18) -0.0064(16) 0.0027(14) 0.0004(16)
    C15 0.0289(16) 0.0535(19) 0.0403(18) -0.0021(14) 0.0043(13) 0.0047(15)
    C16 0.0340(17) 0.056(2) 0.0294(16) 0.0019(15) -0.0008(12) -0.0041(15)
    N17 0.0294(14) 0.0520(17) 0.0424(15) 0.0012(12) 0.0025(11) -0.0056(13)
    C18 0.0378(19) 0.058(2) 0.050(2) 0.0022(17) 0.0043(15) -0.0052(17)
    N19 0.0327(16) 0.068(2) 0.084(2) 0.0034(15) 0.0117(15) -0.0023(18)
    C20 0.0334(19) 0.074(3) 0.079(3) 0.0102(19) 0.0130(18) -0.001(2)
    C21 0.0423(19) 0.058(2) 0.051(2) 0.0100(17) 0.0057(15) -0.0047(17)
    N22 0.0324(15) 0.0558(18) 0.085(2) -0.0048(14) 0.0119(14) -0.0099(16)
    C23 0.041(2) 0.049(2) 0.096(3) 0.0003(17) 0.007(2) 0.002(2)
    C24 0.078(3) 0.054(2) 0.092(3) 0.013(2) 0.033(2) 0.010(2)
    O25 0.081(2) 0.0571(17) 0.113(3) 0.0073(16) -0.0002(18) -0.0187(16)
    C25 0.079(3) 0.100(3) 0.055(2) -0.021(2) 0.014(2) -0.026(2)
    C26 0.065(3) 0.057(2) 0.112(4) -0.005(2) -0.022(3) 0.001(3)
    C27 0.040(2) 0.061(2) 0.104(3) -0.0081(18) 0.014(2) 0.008(2)
_geom_special_details
;
All e.s.d.'s (except the e.s.d. in the dihedral angle between two l.s. planes)
are estimated using the full covariance matrix. The cell e.s.d.'s are taken
into account individually in the estimation of e.s.d.'s in distances, angles
and torsion angles; correlations between e.s.d.'s in cell parameters are only
used when they are defined by crystal symmetry. An approximate (isotropic)
treatment of cell e.s.d.'s is used for estimating e.s.d.'s involving l.s.
planes.
;
loop_
    _geom_bond_atom_site_label_1
    _geom_bond_atom_site_label_2
    _geom_bond_site_symmetry_2
    _geom_bond_distance
    _geom_bond_publ_flag
    Br1 C21 . 1.885(3) ?
    S1 O2 . 1.424(3) ?
    S1 O1 . 1.434(3) ?
    S1 N1 . 1.639(3) ?
    S1 C1 . 1.782(3) ?
    S2 C16 . 1.761(3) ?
    S2 C15 . 1.772(3) ?
    N1 C10 . 1.421(4) ?
    N1 H1 . 0.8600 ?
    O3 C13 . 1.367(4) ?
    O3 C25 . 1.421(5) ?
    C1 C6 . 1.402(4) ?
    C1 C2 . 1.410(4) ?
    C2 C3 . 1.385(5) ?
    C2 C9 . 1.519(5) ?
    C3 C4 . 1.375(5) ?
    C3 H3 . 0.9300 ?
    C4 C5 . 1.371(5) ?
    C4 C8 . 1.511(5) ?
    C5 C6 . 1.398(5) ?
    C5 H5 . 0.9300 ?
    C6 C7 . 1.508(4) ?
    C7 H7A . 0.9600 ?
    C7 H7B . 0.9600 ?
    C7 H7C . 0.9600 ?
    C8 H8A . 0.9600 ?
    C8 H8B . 0.9600 ?
    C8 H8C . 0.9600 ?
    C9 H9A . 0.9600 ?
    C9 H9B . 0.9600 ?
    C9 H9C . 0.9600 ?
    C10 C11 . 1.393(4) ?
    C10 C15 . 1.396(4) ?
    C11 C12 . 1.368(5) ?
    C11 H11 . 0.9300 ?
    C12 C13 . 1.384(5) ?
    C12 H12 . 0.9300 ?
    C13 C14 . 1.376(4) ?
    C14 C15 . 1.396(4) ?
    C14 H14 . 0.9300 ?
    C16 N17 . 1.312(4) ?
    C16 C21 . 1.399(4) ?
    N17 C18 . 1.342(4) ?
    C18 N19 . 1.347(4) ?
    C18 N22 . 1.359(4) ?
    N19 C20 . 1.322(4) ?
    C20 C21 . 1.377(5) ?
    C20 H20 . 0.9300 ?
    N22 C27 . 1.457(4) ?
    N22 C23 . 1.458(4) ?
    C23 C24 . 1.487(5) ?
    C23 H23A . 0.9700 ?
    C23 H23B . 0.9700 ?
    C24 O25 . 1.423(5) ?
    C24 H24A . 0.9700 ?
    C24 H24B . 0.9700 ?
    O25 C26 . 1.417(5) ?
    C25 H25A . 0.9600 ?
    C25 H25B . 0.9600 ?
    C25 H25C . 0.9600 ?
    C26 C27 . 1.493(6) ?
    C26 H26A . 0.9700 ?
    C26 H26B . 0.9700 ?
    C27 H27A . 0.9700 ?
    C27 H27B . 0.9700 ?
loop_
    _geom_angle_atom_site_label_1
    _geom_angle_atom_site_label_2
    _geom_angle_atom_site_label_3
    _geom_angle_site_symmetry_1
    _geom_angle_site_symmetry_3
    _geom_angle
    _geom_angle_publ_flag
    O2 S1 O1 . . 118.40(17) ?
    O2 S1 N1 . . 107.62(16) ?
    O1 S1 N1 . . 104.85(16) ?
    O2 S1 C1 . . 109.14(16) ?
    O1 S1 C1 . . 109.49(16) ?
    N1 S1 C1 . . 106.67(13) ?
    C16 S2 C15 . . 100.73(15) ?
    C10 N1 S1 . . 121.8(2) ?
    C10 N1 H1 . . 119.1 ?
    S1 N1 H1 . . 119.1 ?
    C13 O3 C25 . . 118.3(3) ?
    C6 C1 C2 . . 120.1(3) ?
    C6 C1 S1 . . 118.6(2) ?
    C2 C1 S1 . . 121.3(2) ?
    C3 C2 C1 . . 118.0(3) ?
    C3 C2 C9 . . 116.5(3) ?
    C1 C2 C9 . . 125.5(3) ?
    C4 C3 C2 . . 123.3(3) ?
    C4 C3 H3 . . 118.3 ?
    C2 C3 H3 . . 118.3 ?
    C5 C4 C3 . . 117.4(3) ?
    C5 C4 C8 . . 121.3(3) ?
    C3 C4 C8 . . 121.3(3) ?
    C4 C5 C6 . . 122.9(3) ?
    C4 C5 H5 . . 118.6 ?
    C6 C5 H5 . . 118.6 ?
    C5 C6 C1 . . 118.1(3) ?
    C5 C6 C7 . . 115.8(3) ?
    C1 C6 C7 . . 126.0(3) ?
    C6 C7 H7A . . 109.5 ?
    C6 C7 H7B . . 109.5 ?
    H7A C7 H7B . . 109.5 ?
    C6 C7 H7C . . 109.5 ?
    H7A C7 H7C . . 109.5 ?
    H7B C7 H7C . . 109.5 ?
    C4 C8 H8A . . 109.5 ?
    C4 C8 H8B . . 109.5 ?
    H8A C8 H8B . . 109.5 ?
    C4 C8 H8C . . 109.5 ?
    H8A C8 H8C . . 109.5 ?
    H8B C8 H8C . . 109.5 ?
    C2 C9 H9A . . 109.5 ?
    C2 C9 H9B . . 109.5 ?
    H9A C9 H9B . . 109.5 ?
    C2 C9 H9C . . 109.5 ?
    H9A C9 H9C . . 109.5 ?
    H9B C9 H9C . . 109.5 ?
    C11 C10 C15 . . 117.7(3) ?
    C11 C10 N1 . . 120.4(3) ?
    C15 C10 N1 . . 121.9(3) ?
    C12 C11 C10 . . 121.6(3) ?
    C12 C11 H11 . . 119.2 ?
    C10 C11 H11 . . 119.2 ?
    C11 C12 C13 . . 120.2(3) ?
    C11 C12 H12 . . 119.9 ?
    C13 C12 H12 . . 119.9 ?
    O3 C13 C14 . . 125.2(3) ?
    O3 C13 C12 . . 115.0(3) ?
    C14 C13 C12 . . 119.8(3) ?
    C13 C14 C15 . . 120.0(3) ?
    C13 C14 H14 . . 120.0 ?
    C15 C14 H14 . . 120.0 ?
    C14 C15 C10 . . 120.6(3) ?
    C14 C15 S2 . . 119.2(2) ?
    C10 C15 S2 . . 120.1(2) ?
    N17 C16 C21 . . 121.2(3) ?
    N17 C16 S2 . . 119.1(2) ?
    C21 C16 S2 . . 119.6(3) ?
    C16 N17 C18 . . 117.6(3) ?
    N17 C18 N19 . . 125.8(3) ?
    N17 C18 N22 . . 116.2(3) ?
    N19 C18 N22 . . 118.1(3) ?
    C20 N19 C18 . . 115.2(3) ?
    N19 C20 C21 . . 123.6(3) ?
    N19 C20 H20 . . 118.2 ?
    C21 C20 H20 . . 118.2 ?
    C20 C21 C16 . . 116.5(3) ?
    C20 C21 Br1 . . 121.7(3) ?
    C16 C21 Br1 . . 121.8(3) ?
    C18 N22 C27 . . 122.5(3) ?
    C18 N22 C23 . . 120.3(3) ?
    C27 N22 C23 . . 111.8(3) ?
    N22 C23 C24 . . 108.8(3) ?
    N22 C23 H23A . . 109.9 ?
    C24 C23 H23A . . 109.9 ?
    N22 C23 H23B . . 109.9 ?
    C24 C23 H23B . . 109.9 ?
    H23A C23 H23B . . 108.3 ?
    O25 C24 C23 . . 110.5(3) ?
    O25 C24 H24A . . 109.6 ?
    C23 C24 H24A . . 109.6 ?
    O25 C24 H24B . . 109.6 ?
    C23 C24 H24B . . 109.6 ?
    H24A C24 H24B . . 108.1 ?
    C26 O25 C24 . . 111.1(3) ?
    O3 C25 H25A . . 109.5 ?
    O3 C25 H25B . . 109.5 ?
    H25A C25 H25B . . 109.5 ?
    O3 C25 H25C . . 109.5 ?
    H25A C25 H25C . . 109.5 ?
    H25B C25 H25C . . 109.5 ?
    O25 C26 C27 . . 111.6(3) ?
    O25 C26 H26A . . 109.3 ?
    C27 C26 H26A . . 109.3 ?
    O25 C26 H26B . . 109.3 ?
    C27 C26 H26B . . 109.3 ?
    H26A C26 H26B . . 108.0 ?
    N22 C27 C26 . . 110.5(3) ?
    N22 C27 H27A . . 109.6 ?
    C26 C27 H27A . . 109.6 ?
    N22 C27 H27B . . 109.6 ?
    C26 C27 H27B . . 109.6 ?
    H27A C27 H27B . . 108.1 ?
loop_
    _geom_torsion_atom_site_label_1
    _geom_torsion_atom_site_label_2
    _geom_torsion_atom_site_label_3
    _geom_torsion_atom_site_label_4
    _geom_torsion_site_symmetry_1
    _geom_torsion_site_symmetry_2
    _geom_torsion_site_symmetry_3
    _geom_torsion_site_symmetry_4
    _geom_torsion
    _geom_torsion_publ_flag
    O2 S1 N1 C10 . . . . -54.4(3) ?
    O1 S1 N1 C10 . . . . 178.7(2) ?
    C1 S1 N1 C10 . . . . 62.6(3) ?
    O2 S1 C1 C6 . . . . -165.8(2) ?
    O1 S1 C1 C6 . . . . -34.8(3) ?
    N1 S1 C1 C6 . . . . 78.2(3) ?
    O2 S1 C1 C2 . . . . 15.5(3) ?
    O1 S1 C1 C2 . . . . 146.6(3) ?
    N1 S1 C1 C2 . . . . -100.5(3) ?
    C6 C1 C2 C3 . . . . 1.8(5) ?
    S1 C1 C2 C3 . . . . -179.6(2) ?
    C6 C1 C2 C9 . . . . -177.5(3) ?
    S1 C1 C2 C9 . . . . 1.2(5) ?
    C1 C2 C3 C4 . . . . -1.0(5) ?
    C9 C2 C3 C4 . . . . 178.3(3) ?
    C2 C3 C4 C5 . . . . -0.7(5) ?
    C2 C3 C4 C8 . . . . -179.0(3) ?
    C3 C4 C5 C6 . . . . 1.8(5) ?
    C8 C4 C5 C6 . . . . 180.0(3) ?
    C4 C5 C6 C1 . . . . -1.0(5) ?
    C4 C5 C6 C7 . . . . 179.3(3) ?
    C2 C1 C6 C5 . . . . -0.8(5) ?
    S1 C1 C6 C5 . . . . -179.5(2) ?
    C2 C1 C6 C7 . . . . 178.9(3) ?
    S1 C1 C6 C7 . . . . 0.2(4) ?
    S1 N1 C10 C11 . . . . 67.5(4) ?
    S1 N1 C10 C15 . . . . -114.8(3) ?
    C15 C10 C11 C12 . . . . 0.7(5) ?
    N1 C10 C11 C12 . . . . 178.5(3) ?
    C10 C11 C12 C13 . . . . -1.4(5) ?
    C25 O3 C13 C14 . . . . -5.5(5) ?
    C25 O3 C13 C12 . . . . 173.0(3) ?
    C11 C12 C13 O3 . . . . -178.6(3) ?
    C11 C12 C13 C14 . . . . -0.1(5) ?
    O3 C13 C14 C15 . . . . -179.3(3) ?
    C12 C13 C14 C15 . . . . 2.3(5) ?
    C13 C14 C15 C10 . . . . -3.0(5) ?
    C13 C14 C15 S2 . . . . 179.5(2) ?
    C11 C10 C15 C14 . . . . 1.5(4) ?
    N1 C10 C15 C14 . . . . -176.3(3) ?
    C11 C10 C15 S2 . . . . 179.0(2) ?
    N1 C10 C15 S2 . . . . 1.2(4) ?
    C16 S2 C15 C14 . . . . -65.8(3) ?
    C16 S2 C15 C10 . . . . 116.7(3) ?
    C15 S2 C16 N17 . . . . -4.9(3) ?
    C15 S2 C16 C21 . . . . 174.0(3) ?
    C21 C16 N17 C18 . . . . -1.8(4) ?
    S2 C16 N17 C18 . . . . 177.1(2) ?
    C16 N17 C18 N19 . . . . -0.7(5) ?
    C16 N17 C18 N22 . . . . 177.5(3) ?
    N17 C18 N19 C20 . . . . 1.6(5) ?
    N22 C18 N19 C20 . . . . -176.6(3) ?
    C18 N19 C20 C21 . . . . 0.1(6) ?
    N19 C20 C21 C16 . . . . -2.4(5) ?
    N19 C20 C21 Br1 . . . . 178.1(3) ?
    N17 C16 C21 C20 . . . . 3.3(5) ?
    S2 C16 C21 C20 . . . . -175.6(3) ?
    N17 C16 C21 Br1 . . . . -177.2(2) ?
    S2 C16 C21 Br1 . . . . 3.9(4) ?
    N17 C18 N22 C27 . . . . 165.2(3) ?
    N19 C18 N22 C27 . . . . -16.4(5) ?
    N17 C18 N22 C23 . . . . 13.2(5) ?
    N19 C18 N22 C23 . . . . -168.4(3) ?
    C18 N22 C23 C24 . . . . 98.4(4) ?
    C27 N22 C23 C24 . . . . -56.4(4) ?
    N22 C23 C24 O25 . . . . 59.2(4) ?
    C23 C24 O25 C26 . . . . -60.5(4) ?
    C24 O25 C26 C27 . . . . 57.3(5) ?
    C18 N22 C27 C26 . . . . -100.5(4) ?
    C23 N22 C27 C26 . . . . 53.6(4) ?
    O25 C26 C27 N22 . . . . -53.4(4) ?
loop_
    _geom_hbond_atom_site_label_D
    _geom_hbond_atom_site_label_H
    _geom_hbond_atom_site_label_A
    _geom_hbond_site_symmetry_A
    _geom_hbond_distance_DH
    _geom_hbond_distance_HA
    _geom_hbond_distance_DA
    _geom_hbond_angle_DHA
    _geom_hbond_publ_flag
    N1 H1 O25 2_645 0.86 2.09 2.890(4) 155 yes
_iucr_refine_instructions_details
;
TITL sria2 in P2(1)/n
CELL  0.71073  10.2583  17.4727  14.4375   90.000   97.199   90.000
ZERR     4.00   0.0004   0.0006   0.0007    0.000    0.004    0.000
LATT   1
SYMM  1/2 - X, 1/2 + Y, 1/2 - Z
SFAC  C    H    N    O    S    BR
UNIT  96   108  16   16   8    4
MERG   2
OMIT    -3.00  52.00
FMAP   2
PLAN   10
ACTA
BOND   $H
CONF
LIST   4
L.S.   3
WGHT    0.033800    1.631500
EXTI    0.005651
FVAR       2.69164
BR1   6    1.026641    0.102945    0.238066    11.00000    0.06945    0.06233 =
         0.10130   -0.00002    0.01811    0.01993
S1    5    0.504547    0.249396    0.002987    11.00000    0.04260    0.08398 =
         0.03984   -0.00434   -0.00796   -0.00316
S2    5    0.749009    0.192384    0.246493    11.00000    0.03794    0.04908 =
         0.05321   -0.00060    0.00040   -0.00009
N1    3    0.500757    0.221202    0.110866    11.00000    0.04348    0.05885 =
         0.04232   -0.00171   -0.00042   -0.01266
AFIX  43
H1    2    0.484777    0.173909    0.121501    11.00000   -1.20000
AFIX   0
O1    4    0.480787    0.181392   -0.052201    11.00000    0.07230    0.10757 =
         0.05224   -0.02666   -0.00884   -0.02520
O2    4    0.415177    0.311638   -0.014087    11.00000    0.04849    0.11821 =
         0.06110    0.01801   -0.01093    0.02049
O3    4    0.563907    0.423886    0.411450    11.00000    0.06458    0.08293 =
         0.06530   -0.02513    0.01421    0.00251
C1    1    0.667178    0.282688   -0.004123    11.00000    0.04221    0.05627 =
         0.02944   -0.00144   -0.00004    0.00619
C2    1    0.697173    0.361484   -0.001394    11.00000    0.06202    0.04754 =
         0.04264    0.00182    0.00587    0.01150
C3    1    0.825615    0.383078   -0.007893    11.00000    0.07152    0.04613 =
         0.05343    0.00230    0.01724   -0.00359
AFIX  43
H3    2    0.845548    0.435016   -0.007115    11.00000   -1.20000
AFIX   0
C5    1    0.894127    0.255285   -0.015369    11.00000    0.05335    0.05423 =
         0.05227   -0.00058    0.01364    0.01269
AFIX  43
H5    2    0.960796    0.219691   -0.018651    11.00000   -1.20000
AFIX   0
C6    1    0.766617    0.228609   -0.010578    11.00000    0.05721    0.04427 =
         0.03705   -0.00556    0.00793    0.00475
C7    1    0.749826    0.142888   -0.012470    11.00000    0.08014    0.04960 =
         0.07816   -0.01126    0.02416    0.00173
AFIX 137
H7A   2    0.707818    0.127425   -0.072728    11.00000   -1.50000
H7B   2    0.696586    0.127829    0.034565    11.00000   -1.50000
H7C   2    0.834383    0.118821   -0.000451    11.00000   -1.50000
AFIX   0
C8    1    1.064245    0.358124   -0.020712    11.00000    0.06783    0.09025 =
         0.08315   -0.00201    0.02436   -0.01318
AFIX 137
H8A   2    1.082632    0.355519   -0.084217    11.00000   -1.50000
H8B   2    1.124423    0.325747    0.017608    11.00000   -1.50000
H8C   2    1.074043    0.409952    0.001123    11.00000   -1.50000
AFIX   0
C9    1    0.600373    0.425667    0.009283    11.00000    0.07867    0.06136 =
         0.09697    0.00047    0.01427    0.02721
AFIX 137
H9A   2    0.532083    0.424935   -0.042658    11.00000   -1.50000
H9B   2    0.645329    0.473932    0.011028    11.00000   -1.50000
H9C   2    0.562510    0.418710    0.066228    11.00000   -1.50000
AFIX   0
C10   1    0.523150    0.272755    0.187313    11.00000    0.02961    0.05593 =
         0.03811    0.00265    0.00440   -0.00548
C11   1    0.433217    0.330758    0.198384    11.00000    0.03211    0.07250 =
         0.05425    0.00615    0.00266    0.00213
AFIX  43
H11   2    0.359431    0.336039    0.154356    11.00000   -1.20000
AFIX   0
C12   1    0.450773    0.380127    0.272413    11.00000    0.04013    0.06690 =
         0.06124   -0.00288    0.01520    0.01006
AFIX  43
H12   2    0.390230    0.419055    0.277429    11.00000   -1.20000
AFIX   0
C13   1    0.558293    0.372349    0.339861    11.00000    0.04285    0.06113 =
         0.04934   -0.00639    0.01488   -0.00484
C14   1    0.647639    0.314659    0.332390    11.00000    0.03623    0.06158 =
         0.03558    0.00041    0.00270   -0.00643
AFIX  43
H14   2    0.718342    0.308154    0.378727    11.00000   -1.20000
AFIX   0
C15   1    0.632097    0.265883    0.255195    11.00000    0.02886    0.05352 =
         0.04029    0.00470    0.00431   -0.00210
C16   1    0.889864    0.247007    0.233685    11.00000    0.03399    0.05650 =
         0.02937   -0.00411   -0.00083    0.00194
N17   3    0.879268    0.321660    0.226346    11.00000    0.02944    0.05196 =
         0.04237   -0.00563    0.00251    0.00122
C18   1    0.989559    0.361845    0.220883    11.00000    0.03781    0.05841 =
         0.05042   -0.00519    0.00432    0.00215
N19   3    1.111308    0.332414    0.223242    11.00000    0.03271    0.06789 =
         0.08382   -0.00231    0.01168    0.00345
C20   1    1.118467    0.256989    0.229359    11.00000    0.03338    0.07388 =
         0.07858   -0.00087    0.01303    0.01017
AFIX  43
H20   2    1.200640    0.234140    0.231261    11.00000   -1.20000
AFIX   0
C21   1    1.011005    0.210416    0.233068    11.00000    0.04230    0.05836 =
         0.05055   -0.00467    0.00572    0.01000
N22   3    0.974669    0.438695    0.209688    11.00000    0.03237    0.05583 =
         0.08536   -0.00987    0.01189   -0.00478
C22   1    0.925182    0.331613   -0.015440    11.00000    0.05619    0.06163 =
         0.04522    0.00072    0.01616   -0.00071
C23   1    0.851268    0.475462    0.224140    11.00000    0.04133    0.04865 =
         0.09641    0.00246    0.00696    0.00026
AFIX  23
H23A  2    0.780622    0.438200    0.217297    11.00000   -1.20000
H23B  2    0.830290    0.515403    0.178015    11.00000   -1.20000
AFIX   0
C24   1    0.864987    0.508891    0.319599    11.00000    0.07797    0.05384 =
         0.09164    0.00986    0.03298    0.01322
AFIX  23
H24A  2    0.783355    0.533540    0.330014    11.00000   -1.20000
H24B  2    0.882902    0.468471    0.365484    11.00000   -1.20000
AFIX   0
O25   4    0.968916    0.563354    0.330711    11.00000    0.08091    0.05713 =
         0.11326   -0.01872   -0.00023    0.00730
C25   1    0.662958    0.414309    0.488656    11.00000    0.07857    0.10001 =
         0.05470   -0.02644    0.01351   -0.02149
AFIX 137
H25A  2    0.654370    0.364688    0.515793    11.00000   -1.50000
H25B  2    0.653485    0.453059    0.534477    11.00000   -1.50000
H25C  2    0.747937    0.418709    0.467860    11.00000   -1.50000
AFIX   0
C26   1    1.090458    0.528907    0.317956    11.00000    0.06463    0.05733 =
         0.11204    0.00091   -0.02229   -0.00533
AFIX  23
H26A  2    1.112849    0.490863    0.366264    11.00000   -1.20000
H26B  2    1.158857    0.567568    0.324080    11.00000   -1.20000
AFIX   0
C27   1    1.084956    0.491713    0.224457    11.00000    0.04018    0.06120 =
         0.10357    0.00771    0.01365   -0.00805
AFIX  23
H27A  2    1.075570    0.530592    0.176122    11.00000   -1.20000
H27B  2    1.166251    0.464289    0.220366    11.00000   -1.20000
HKLF    4
END
;
data_global
_journal_date_recd_electronic     2012-09-25
_journal_date_accepted     2012-09-27
_journal_name_full     'Acta Crystallographica, Section E'
_journal_year     2012
_journal_volume     68
_journal_issue     11
_journal_page_first     o3061
_journal_page_last     o3061
_journal_paper_category     QO
_journal_paper_doi     10.1107/S1600536812040792
_journal_coeditor_code     IS5200
_publ_contact_author_name     'Sridhar, M. A.'
_publ_contact_author_address
;
Department of Studies in Physics Manasagangotri
University of Mysore, Mysore 570 006
India
;
_publ_contact_author_email     'mas@physics.uni-mysore.ac.in'
_publ_contact_author_fax     '+918212419333'
_publ_contact_author_phone     '+918212419363'
_publ_section_title
;\
<i>N</i>-[2-(5-Bromo-2-morpholin-4-ylpyrimidin-4-ylsulfanyl)-4-methoxyphenyl]-\
2,4,6-trimethylbenzenesulfonamide
;
_publ_section_title_footnote     .
loop_
    _publ_author_name
    _publ_author_footnote
    _publ_author_address
    'Mohan Kumar' .
;
Department of Studies in Physics,
Manasagangotri,
University of Mysore,
Mysore 570 006
India
;
    'Mallesha, L.' .
;
PG Department of Studies in Chemistry,
JSS College of Arts, Commerce and Science,
Ooty Road, Mysore 570 025
India
;
    'Sridhar, M. A.' .
;
Department of Studies in Physics,
Manasagangotri,
University of Mysore,
Mysore 570 006
India
;
    'Kapoor, Kamini' .
;
X-ray Crystallography Laboratory,
Post-Graduate Department of Physics & Electronics,
University of Jammu, Jammu Tawi 180 006, India
;
    'Gupta, Vivek K.' .
;
X-ray Crystallography Laboratory,
Post-Graduate Department of Physics & Electronics,
University of Jammu, Jammu Tawi 180 006, India
;
    'Rajni Kant' .
;
X-ray Crystallography Laboratory,
Post-Graduate Department of Physics & Electronics,
University of Jammu, Jammu Tawi 180 006, India
;
_publ_section_synopsis     .
