# Supplementary material for: N-[2-(5-Bromo-2-morpholin-4-ylpyrim­idin-4-ylsulfan­yl)-4-meth­oxy­phen­yl]-2,4,6-trimethyl­benzene­sulfonamide
Source: Acta Crystallogr Sect E Struct Rep Online. 2012 Oct 3;68(Pt 11):o3061. doi: 10.1107/S1600536812040792 (PMC3515169; doi:10.1107/S1600536812040792)
Supplement: Supplementary file 2 [file e-68-o3061-Isup2.hkl]

#
# h,k,l, Fc-squared, Fo-squared, sigma(Fo-squared) and status flag
#
data_I
_shelx_title ' sria2 in P2(1)/n'
_shelx_refln_list_code          4
_shelx_F_calc_maximum      486.87
_exptl_crystal_F_000      1192.00
_reflns_d_resolution_high  0.8108
 
loop_
 _symmetry_equiv_pos_as_xyz
 'x, y, z'
 '-x+1/2, y+1/2, -z+1/2'
 '-x, -y, -z'
 'x-1/2, -y-1/2, z-1/2'
 
_cell_length_a    10.2583
_cell_length_b    17.4727
_cell_length_c    14.4375
_cell_angle_alpha  90.000
_cell_angle_beta   97.199
_cell_angle_gamma  90.000
 
_shelx_F_squared_multiplier     1.000
 
loop_
 _refln_index_h
 _refln_index_k
 _refln_index_l
 _refln_F_squared_calc
 _refln_F_squared_meas
 _refln_F_squared_sigma
 _refln_observed_status
   2   0   0    91148.29    81401.12    722.25 o
   4   0   0     9253.67     9048.50    171.71 o
   6   0   0      661.73      694.05     47.04 o
   8   0   0     4699.93     4875.49    149.82 o
  10   0   0        0.38      -20.60     19.61 o
  12   0   0      207.65      288.84     64.22 o
   2   1   0     2503.94     2510.40     27.87 o
   3   1   0     4266.79     4271.64     41.85 o
   4   1   0       38.84       40.73      4.97 o
   5   1   0     1129.37     1172.87     38.95 o
   6   1   0     1012.29     1015.35     40.48 o
   7   1   0       85.85       68.59     10.64 o
   8   1   0     1952.87     2077.48     68.95 o
   9   1   0      175.66      152.72     14.20 o
  10   1   0      404.47      378.86     31.24 o
  11   1   0       41.18        9.51     10.98 o
  12   1   0       40.27       41.83     17.91 o
   2   2   0       84.16       55.06      7.14 o
   3   2   0     9827.13     9315.40     85.25 o
   4   2   0     2711.32     2745.30     39.29 o
   5   2   0       22.66       40.09     10.15 o
   6   2   0        2.24       -6.01      8.50 o
   7   2   0     6764.72     6757.40    114.10 o
   8   2   0     3442.80     3465.45     88.84 o
   9   2   0      466.17      490.88     33.55 o
  10   2   0      147.99      105.28     17.86 o
  11   2   0      605.77      644.77     83.07 o
  12   2   0      140.72      113.66     46.76 o
   1   3   0     9544.39     9474.22     45.80 o
   2   3   0     4330.48     4385.30     33.40 o
   3   3   0      254.59      247.49      9.34 o
   4   3   0     7577.64     7704.02     64.89 o
   5   3   0       65.57       93.22      7.40 o
   6   3   0     2094.81     2035.57     44.09 o
   7   3   0      157.46      146.28     17.58 o
   8   3   0       16.39       13.27     10.50 o
   9   3   0      538.29      549.11     28.85 o
  10   3   0       18.63       13.16     10.43 o
  11   3   0       42.75       52.11     16.59 o
  12   3   0        9.18       -7.80     22.58 o
   0   4   0      502.90      616.19     14.96 o
   1   4   0     9799.22     9528.52     49.58 o
   2   4   0     2253.50     2301.13     23.43 o
   3   4   0      122.99      129.11      5.19 o
   4   4   0     3941.73     4305.83     47.75 o
   5   4   0     5525.94     5856.57     56.58 o
   6   4   0       62.22       43.42     12.01 o
   7   4   0      483.77      503.89     23.25 o
   8   4   0     2475.79     2332.77     64.98 o
   9   4   0      203.19      230.63     21.34 o
  10   4   0      478.57      548.77     47.97 o
  11   4   0       95.63       73.59     22.59 o
  12   4   0      143.18      162.62     39.41 o
   1   5   0    26554.83    26202.15    138.18 o
   2   5   0      286.95      292.86      8.44 o
   3   5   0     5145.99     5183.49     48.81 o
   4   5   0      380.43      375.27     12.46 o
   5   5   0       69.34       50.52      7.94 o
   6   5   0       16.94        1.77      8.19 o
   7   5   0       73.16       93.80     11.36 o
   8   5   0      210.64      200.05     21.17 o
   9   5   0       33.10       38.52     12.10 o
  10   5   0        2.22      -34.26     22.84 o
  11   5   0       30.47       22.82     16.17 o
  12   5   0        0.62       10.04     25.69 o
   0   6   0     6673.42     6809.82     81.55 o
   1   6   0      438.19      412.47     10.52 o
   2   6   0    16213.42    15900.85     93.77 o
   3   6   0      756.66      860.81     19.83 o
   4   6   0     6140.87     6177.25     54.60 o
   5   6   0     3560.80     3600.90     48.66 o
   6   6   0     5513.07     5848.31     75.75 o
   7   6   0       16.89        5.28      9.85 o
   8   6   0      480.94      517.20     33.13 o
   9   6   0      135.41      145.15     22.07 o
  10   6   0      379.46      431.26     58.18 o
  11   6   0        2.53        3.31     22.32 o
  12   6   0       29.73       21.47     37.72 o
   1   7   0     5434.84     5774.82     52.56 o
   2   7   0     3404.47     3253.20     33.71 o
   3   7   0      775.83      843.86     21.53 o
   4   7   0     5764.01     5930.28     58.63 o
   5   7   0      206.50      217.89     11.36 o
   6   7   0     2432.31     2144.36     65.36 o
   7   7   0      241.44      223.81     17.90 o
   8   7   0     1225.98     1299.93     49.06 o
   9   7   0       87.81       66.01     23.43 o
  10   7   0      252.15      254.79     47.34 o
  11   7   0       56.58       83.49     29.18 o
   0   8   0     1103.83     1210.96     29.90 o
   1   8   0      514.60      515.13     13.93 o
   2   8   0     1953.74     1828.65     27.40 o
   3   8   0     2375.33     2388.26     38.03 o
   4   8   0        8.67       16.66      4.97 o
   5   8   0      804.66      783.13     27.57 o
   6   8   0     1291.41     1188.17     31.36 o
   7   8   0     1329.36     1354.85     54.39 o
   8   8   0       34.67       15.07     21.12 o
   9   8   0      190.48      200.60     40.48 o
  10   8   0      194.93      178.81     38.87 o
  11   8   0      103.33      155.13     43.48 o
   1   9   0    10292.20    10994.90    108.36 o
   2   9   0      211.69      188.85     10.66 o
   3   9   0     4714.78     4613.85     68.62 o
   4   9   0       22.98        6.36      8.56 o
   5   9   0     1489.32     1470.37     83.40 o
   6   9   0       15.48        9.80      8.76 o
   7   9   0      171.42      160.97     18.77 o
   8   9   0      115.55       82.54     22.48 o
   9   9   0       13.22       -2.55     19.90 o
  10   9   0       10.07        3.14     37.86 o
  11   9   0      106.94      161.61     48.19 o
   0  10   0     1321.58     1139.47     35.85 o
   1  10   0      173.49      157.68      9.73 o
   2  10   0       69.40       74.29      7.75 o
   3  10   0       16.83       27.22      8.87 o
   4  10   0     1487.22     1298.91     55.91 o
   5  10   0      141.12      147.04     15.32 o
   6  10   0       14.54       40.03     13.38 o
   7  10   0      139.04      112.99     28.82 o
   8  10   0        1.29       13.47     26.15 o
   9  10   0       23.12        9.92     27.71 o
  10  10   0      336.46      428.38     64.80 o
  11  10   0       11.03       15.06     29.25 o
   1  11   0     1355.65     1296.00     29.07 o
   2  11   0        8.26        5.27      5.10 o
   3  11   0     2334.30     2320.70     43.04 o
   4  11   0      438.79      352.91     21.43 o
   5  11   0      548.34      629.09     48.62 o
   6  11   0      656.43      563.88     41.98 o
   7  11   0      165.03      216.01     39.91 o
   8  11   0      151.25      173.83     35.43 o
   9  11   0        1.16      -19.16     20.34 o
  10  11   0       58.12       72.89     23.26 o
   0  12   0     1002.93      984.94     37.08 o
   1  12   0       13.77       21.52      5.81 o
   2  12   0     1154.83     1230.24     32.49 o
   3  12   0      711.88      626.02     20.51 o
   4  12   0      461.45      448.25     31.11 o
   5  12   0       64.49       57.46     20.20 o
   6  12   0       15.61       10.55     12.28 o
   7  12   0      742.17      870.46     80.10 o
   8  12   0      338.95      373.58     58.93 o
   9  12   0       86.10       81.55     29.82 o
  10  12   0      287.97      311.51     66.04 o
   1  13   0      564.81      526.23     19.29 o
   2  13   0       97.69       73.40      9.66 o
   3  13   0      909.39      961.99     28.22 o
   4  13   0       52.96       25.42     10.68 o
   5  13   0        6.62        5.95     12.57 o
   6  13   0      128.20      136.27     19.23 o
   7  13   0        1.25      -16.60     21.78 o
   8  13   0      241.81      302.34     53.67 o
   9  13   0       17.79       26.21     47.16 o
  10  13   0      160.51      214.20     66.58 o
   0  14   0     1742.75     1800.05     64.85 o
   1  14   0      116.31      129.54     12.36 o
   2  14   0      838.59      834.05     29.77 o
   3  14   0       39.04       33.15      8.46 o
   4  14   0       32.16        9.25     20.37 o
   5  14   0      204.69      219.45     22.32 o
   6  14   0        6.44       -4.79     36.95 o
   7  14   0       12.76       21.16     44.87 o
   8  14   0      121.26      156.68     40.85 o
   9  14   0      117.90       86.09     63.42 o
   1  15   0      791.59      884.84     35.19 o
   2  15   0      203.51      204.58     18.60 o
   3  15   0     1145.99     1154.56     41.18 o
   4  15   0        6.73      -26.18     17.45 o
   5  15   0      729.57      712.57     47.17 o
   6  15   0       41.13       32.96     18.53 o
   7  15   0      122.01       98.07     21.07 o
   8  15   0       32.64       36.87     25.81 o
   9  15   0        0.12       18.95     25.32 o
   0  16   0      277.26      233.82     24.67 o
   1  16   0      106.46      104.27     15.55 o
   2  16   0      151.64      192.55     19.02 o
   3  16   0       58.25       27.24     12.44 o
   4  16   0       23.07       -9.05     16.85 o
   5  16   0      271.54      289.13     33.42 o
   6  16   0      287.92      255.28     33.35 o
   7  16   0       27.12      -16.86     24.83 o
   8  16   0       15.20        2.70     25.12 o
   1  17   0       45.80       45.11     13.54 o
   2  17   0       13.11       17.27     10.95 o
   3  17   0        4.85        6.11     16.20 o
   4  17   0       79.53       32.34     18.77 o
   5  17   0       64.79       61.84     14.08 o
   6  17   0       49.70       15.45     18.32 o
   7  17   0       52.62       67.88     35.79 o
   0  18   0        4.49       47.64     39.60 o
   1  18   0        0.09       -8.38     20.95 o
   2  18   0      418.87      463.90     40.54 o
   3  18   0        2.65       -0.76     12.88 o
   4  18   0        0.88      -16.45     15.34 o
   5  18   0      109.22       77.44     17.36 o
   6  18   0       68.40       20.76     17.31 o
   1  19   0      156.14      138.85     38.59 o
   2  19   0        8.68       39.46     30.23 o
   3  19   0      174.16      204.23     28.06 o
   4  19   0       24.99        0.46     13.40 o
   5  19   0       62.04       30.53     17.42 o
   0  20   0       46.45       63.79     25.10 o
   1  20   0       32.19       68.39     29.91 o
   2  20   0       37.54       47.16     21.29 o
   3  20   0       60.59       56.84     30.62 o
   4  20   0      227.30      286.47     43.54 o
   1  21   0       33.19       72.59     30.71 o
   2  21   0       10.65       28.25     18.78 o
 -11   0   1        4.16      -13.12     25.83 o
  -9   0   1     2127.85     2196.57    108.04 o
  -7   0   1      121.67      100.96     15.77 o
  -5   0   1      533.49      617.89     39.98 o
  -3   0   1       45.61       47.13      5.75 o
   3   0   1    26470.64    24646.43    164.55 o
   5   0   1     7907.15     7632.38    142.66 o
   7   0   1     5712.71     5796.34    153.94 o
   9   0   1       13.33       -4.86     19.81 o
  11   0   1     1234.84     1300.56    226.21 o
 -12   1   1       45.08       17.75     19.73 o
 -11   1   1      140.67      112.79     16.27 o
 -10   1   1      486.30      456.19     40.06 o
  -9   1   1     1039.42     1152.73     55.53 o
  -8   1   1     3713.93     3683.79     91.99 o
  -7   1   1      609.26      613.10     33.53 o
  -6   1   1     3796.60     3862.55     79.95 o
  -5   1   1       24.76       26.32      9.67 o
  -4   1   1     4360.31     4487.43     79.77 o
  -3   1   1      725.19      734.86     17.38 o
  -2   1   1     1715.61     1794.85     24.25 o
   2   1   1      982.32      889.66     14.43 o
   3   1   1     7080.29     7296.41     58.91 o
   4   1   1       15.76       16.49      6.92 o
   5   1   1      241.82      266.41     17.79 o
   6   1   1     1914.76     1999.91     56.82 o
   7   1   1      632.28      624.24     34.99 o
   8   1   1     1802.83     1910.90     65.40 o
   9   1   1      372.22      371.46     29.67 o
  10   1   1     1105.32     1039.13    103.48 o
  11   1   1        0.12        0.77     16.06 o
  12   1   1       66.42       63.67     29.15 o
 -12   2   1      112.71      103.42     27.55 o
 -11   2   1      151.76      156.08     20.65 o
 -10   2   1        0.45       -2.46     16.64 o
  -9   2   1      372.32      435.23     33.61 o
  -8   2   1      102.35      108.65     16.29 o
  -7   2   1       63.44       51.87      7.23 o
  -6   2   1      163.15      158.49     15.64 o
  -5   2   1     8925.34     9002.87    139.04 o
  -4   2   1     9952.03     9847.66     84.56 o
  -3   2   1     4653.32     4689.84     50.14 o
  -2   2   1      328.74      360.40     11.94 o
   2   2   1     4073.53     4170.23     30.48 o
   3   2   1     6730.71     6564.64     55.06 o
   4   2   1    15188.93    16151.14    215.47 o
   5   2   1     1248.28     1389.53     36.82 o
   6   2   1      405.96      444.37     25.29 o
   7   2   1     2732.89     2762.50     72.49 o
   8   2   1      477.01      504.87     33.18 o
   9   2   1       67.60       59.64     11.97 o
  10   2   1      110.10      103.61     16.96 o
  11   2   1      321.55      294.14     35.58 o
  12   2   1       17.00       18.41     32.93 o
 -12   3   1        3.61      -19.90     29.83 o
 -11   3   1        1.56        7.44     18.86 o
 -10   3   1       25.30       17.83     10.16 o
  -9   3   1        0.06        0.33     12.79 o
  -8   3   1      408.00      396.16     29.20 o
  -7   3   1     1141.03     1347.79     37.59 o
  -6   3   1     3171.94     3408.85     54.55 o
  -5   3   1     4560.53     4690.59     61.50 o
  -4   3   1    13219.08    13982.82     77.16 o
  -3   3   1     4589.85     4433.43     51.74 o
  -2   3   1       74.81       68.83      8.04 o
  -1   3   1     2886.29     2982.09     26.08 o
   0   3   1     1791.86     1780.57     18.17 o
   1   3   1     7930.00     7721.55     53.21 o
   2   3   1      255.90      280.03      7.51 o
   3   3   1    10273.99    10053.19     53.46 o
   4   3   1        4.64        5.89      2.92 o
   5   3   1     7662.92     8123.01     89.18 o
   6   3   1      193.20      247.36     15.94 o
   7   3   1     1815.95     1952.83     49.01 o
   8   3   1      447.92      424.53     24.08 o
   9   3   1       97.28      103.41     12.58 o
  10   3   1       24.64       24.95     10.60 o
  11   3   1       13.74        7.60     13.96 o
  12   3   1       30.97       37.67     28.73 o
 -12   4   1      274.26      297.83     56.28 o
 -11   4   1      409.96      477.85     62.22 o
 -10   4   1       66.87       56.09     15.62 o
  -9   4   1     1315.71     1398.32     59.38 o
  -8   4   1      511.61      409.25     27.22 o
  -7   4   1     3999.74     4013.31     63.11 o
  -6   4   1      135.97      120.27      8.53 o
  -5   4   1     3699.72     3415.12     59.01 o
  -4   4   1      418.43      437.42     15.76 o
  -3   4   1     7691.35     7766.56     92.56 o
  -2   4   1     9707.60     9905.80     97.37 o
  -1   4   1    24134.89    23849.13     96.76 o
   0   4   1     4543.32     4550.21     30.96 o
   1   4   1     3678.73     3516.09     26.09 o
   2   4   1     8720.41     8523.87     49.48 o
   3   4   1      241.72      218.42      7.25 o
   4   4   1     3464.46     3887.71     38.91 o
   5   4   1       77.55      119.83      7.17 o
   6   4   1     3354.01     3317.91     52.35 o
   7   4   1       32.37       19.55      8.69 o
   8   4   1      289.96      277.01     19.53 o
   9   4   1      995.93      932.83     39.74 o
  10   4   1      348.88      365.75     39.93 o
  11   4   1        2.98        2.65     38.14 o
  12   4   1      154.38      175.58     55.63 o
 -12   5   1      210.11      263.83     48.85 o
 -11   5   1       18.53        1.62     24.93 o
 -10   5   1      269.77      349.09     38.39 o
  -9   5   1        1.99       -9.34     12.53 o
  -8   5   1      263.22      266.30     36.15 o
  -7   5   1       35.11       53.11      8.98 o
  -6   5   1      901.78      937.35     36.47 o
  -5   5   1       30.55       15.92      8.13 o
  -4   5   1     1447.10     1285.84     32.22 o
  -3   5   1      710.91      706.73     18.38 o
  -2   5   1     2172.88     2067.55     31.21 o
  -1   5   1      367.15      417.79      9.82 o
   0   5   1      147.26      159.29      6.25 o
   1   5   1      855.69      944.83     13.92 o
   2   5   1     1128.06     1138.80     19.69 o
   3   5   1     4268.92     4175.36     37.83 o
   4   5   1     7274.03     7519.91     67.22 o
   5   5   1      329.26      351.47     14.06 o
   6   5   1     3285.42     3411.36     51.79 o
   7   5   1      137.01      128.27      8.93 o
   8   5   1     1743.96     1911.61     50.55 o
   9   5   1      294.35      255.55     30.25 o
  10   5   1      450.20      543.62     65.46 o
  11   5   1       25.28       24.09     26.37 o
  12   5   1      100.16      123.96     40.81 o
 -12   6   1      244.63      343.94     58.69 o
 -11   6   1       31.04       32.30     38.11 o
 -10   6   1        0.44       -0.41     23.14 o
  -9   6   1      508.98      464.67     36.83 o
  -8   6   1      248.11      224.37     21.25 o
  -7   6   1       59.75       44.08     16.47 o
  -6   6   1     1083.04     1007.70     39.84 o
  -5   6   1       55.25       60.17      8.80 o
  -4   6   1       85.24       90.66      5.59 o
  -3   6   1     5254.31     5707.44     68.57 o
  -2   6   1     2295.52     2232.12     35.02 o
  -1   6   1      254.86      271.44      7.93 o
   0   6   1      232.28      229.37      8.65 o
   1   6   1     1696.39     1566.82     21.69 o
   2   6   1     2032.91     2070.84     28.26 o
   3   6   1       80.83       52.94      5.64 o
   4   6   1     1882.90     1861.49     37.13 o
   5   6   1      767.20      699.58     20.25 o
   6   6   1     1396.45     1371.28     35.78 o
   7   6   1     1131.17     1169.92     41.79 o
   8   6   1        0.98       -7.30     10.79 o
   9   6   1     1802.85     2088.82     87.10 o
  10   6   1        0.25       18.75     21.28 o
  11   6   1       87.14       99.74     37.31 o
 -11   7   1       10.01       17.91     23.96 o
 -10   7   1        6.96      -27.40     30.15 o
  -9   7   1        1.61      -14.95     23.22 o
  -8   7   1       61.99       51.63     12.72 o
  -7   7   1        3.11       -5.13     16.47 o
  -6   7   1      516.20      476.33     32.26 o
  -5   7   1      923.89      843.51     26.27 o
  -4   7   1     1378.12     1400.81     31.71 o
  -3   7   1     4240.65     3912.51     61.13 o
  -2   7   1       37.33       29.40      5.20 o
  -1   7   1     8521.95     8414.10     54.98 o
   0   7   1     1065.46     1080.19     20.42 o
   1   7   1      892.45      737.54     16.62 o
   2   7   1      880.22      886.82     17.80 o
   3   7   1     1786.66     1838.12     32.61 o
   4   7   1       15.46       28.89      5.27 o
   5   7   1      695.74      717.41     17.99 o
   6   7   1       82.88       66.09      7.69 o
   7   7   1       23.44       24.45     10.61 o
   8   7   1        7.63        3.06     22.69 o
   9   7   1        0.26       24.24     24.88 o
  10   7   1        5.37       13.30     34.05 o
  11   7   1        5.74       14.30     29.13 o
 -11   8   1       43.90       33.92     21.34 o
 -10   8   1       10.38       17.83     19.68 o
  -9   8   1      296.72      279.57     54.82 o
  -8   8   1      366.99      333.63     31.61 o
  -7   8   1      184.37      129.38     24.37 o
  -6   8   1      629.66      687.48     28.15 o
  -5   8   1     1112.17     1128.58     26.78 o
  -4   8   1     2810.88     2675.14     85.52 o
  -3   8   1       59.26       54.50      7.44 o
  -2   8   1     4214.96     4395.28     43.87 o
  -1   8   1     3336.10     3523.51     35.50 o
   0   8   1    10860.84    11568.86     71.64 o
   1   8   1     1698.88     1677.55     27.19 o
   2   8   1     4767.57     4679.62     44.69 o
   3   8   1      166.59      170.74      9.37 o
   4   8   1     2840.34     2787.58     42.40 o
   5   8   1     6990.37     6396.08    127.87 o
   6   8   1      811.23      791.99     24.44 o
   7   8   1      605.03      590.61     25.30 o
   8   8   1      356.95      338.30     47.75 o
   9   8   1     1093.67     1207.60     95.74 o
  10   8   1        7.32       -3.43     29.76 o
  11   8   1        0.95      -17.19     38.13 o
 -11   9   1        3.03        3.81     26.44 o
 -10   9   1       94.15      111.75     46.26 o
  -9   9   1        0.72        4.40     19.60 o
  -8   9   1      540.41      516.34     60.01 o
  -7   9   1       20.10        9.35     15.43 o
  -6   9   1      127.66      108.13     10.94 o
  -5   9   1      275.82      296.23     13.72 o
  -4   9   1      376.94      293.44     20.18 o
  -3   9   1     1922.98     1982.41     52.86 o
  -2   9   1      390.61      311.62     15.26 o
  -1   9   1       73.98      138.32      7.87 o
   0   9   1      220.22      261.17     11.46 o
   1   9   1     4138.68     4310.16     49.98 o
   2   9   1        9.69       36.63      5.51 o
   3   9   1     1223.92     1267.78     26.54 o
   4   9   1      121.77       77.35      6.76 o
   5   9   1      485.89      439.99     20.45 o
   6   9   1     1278.26     1298.75     55.43 o
   7   9   1       97.65       80.77     44.89 o
   8   9   1      247.07      273.61     46.43 o
   9   9   1       68.21       59.66     77.64 o
  10   9   1       41.19       68.11     31.18 o
  11   9   1       14.66       51.35     29.77 o
 -11  10   1      548.82      647.95    133.78 o
 -10  10   1        9.87       -9.86     21.11 o
  -9  10   1      191.66      182.81     40.01 o
  -8  10   1       63.10       28.75     20.11 o
  -7  10   1     3824.50     3933.19    123.37 o
  -6  10   1       46.79       39.19     12.94 o
  -5  10   1     3567.71     3376.57     63.51 o
  -4  10   1      231.06      194.85     14.93 o
  -3  10   1     4894.74     4614.77     71.37 o
  -2  10   1     1502.35     1556.22     32.24 o
  -1  10   1       79.45       79.77      6.85 o
   0  10   1      178.26      193.80      9.99 o
   1  10   1      827.61      732.10     23.28 o
   2  10   1       10.95       -0.50      4.29 o
   3  10   1     1279.18     1139.93     43.42 o
   4  10   1      533.72      450.34     36.66 o
   5  10   1       37.01       18.27      9.31 o
   6  10   1      106.90       77.98     74.92 o
   7  10   1      869.62      879.19     88.31 o
   8  10   1       37.03       22.46     52.67 o
   9  10   1       13.94       13.01     26.49 o
  10  10   1       93.49      112.95     44.48 o
  11  10   1      209.09      261.31    111.07 o
 -10  11   1      161.29      206.82     47.12 o
  -9  11   1      169.28      106.28     32.16 o
  -8  11   1       70.69       47.28     19.97 o
  -7  11   1       69.49       73.76     21.14 o
  -6  11   1      650.67      610.27     44.92 o
  -5  11   1      113.61       78.81     17.36 o
  -4  11   1       28.67      -10.17      9.69 o
  -3  11   1      476.95      439.37     27.23 o
  -2  11   1      346.97      316.72     16.54 o
  -1  11   1     1047.56     1020.93     25.46 o
   0  11   1       16.11        9.68      5.39 o
   1  11   1     1271.25     1190.99     31.50 o
   2  11   1      232.62      233.41     10.52 o
   3  11   1     2183.13     2131.29     93.02 o
   4  11   1      282.30      281.15     21.20 o
   5  11   1     1161.50     1284.72     59.71 o
   6  11   1      242.93      186.32     34.93 o
   7  11   1        8.99       -7.20     19.50 o
   8  11   1      179.97      137.98     67.44 o
   9  11   1       84.55      103.98     56.00 o
  10  11   1      183.18      272.18     53.72 o
 -10  12   1       33.72       39.84     25.44 o
  -9  12   1        6.97        0.22     24.82 o
  -8  12   1      297.30      286.41     52.86 o
  -7  12   1      251.24      272.47     37.66 o
  -6  12   1        2.24       -6.83     13.87 o
  -5  12   1       52.65       85.26     20.44 o
  -4  12   1     4086.21     4054.80     85.92 o
  -3  12   1      919.82      967.09     40.49 o
  -2  12   1      162.08      172.47     11.85 o
  -1  12   1        8.08       17.15      8.30 o
   0  12   1     4493.18     4427.11     55.81 o
   1  12   1      157.06      149.65     13.46 o
   2  12   1     1820.48     1708.33     41.22 o
   3  12   1      163.29      145.38     14.46 o
   4  12   1     1599.78     1670.74     57.28 o
   5  12   1      539.07      518.91     32.68 o
   6  12   1        3.78      -34.85     23.23 o
   7  12   1       13.15       20.34     94.28 o
   8  12   1      204.79      232.52    129.63 o
   9  12   1       11.51       -2.92     25.08 o
  10  12   1       63.07       51.23     46.54 o
 -10  13   1      104.63      130.76     32.46 o
  -9  13   1       23.66       45.51     20.49 o
  -8  13   1       36.87       15.97     24.98 o
  -7  13   1       12.11        8.08     15.44 o
  -6  13   1      107.12       77.99     14.02 o
  -5  13   1       50.27       59.29     24.61 o
  -4  13   1      191.28      184.48     18.40 o
  -3  13   1      888.20      987.33     36.19 o
  -2  13   1      921.85      832.55     38.47 o
  -1  13   1      972.55     1010.06     27.64 o
   0  13   1        8.92       25.69      8.75 o
   1  13   1     3038.35     3077.70     55.23 o
   2  13   1       84.25       77.43     11.71 o
   3  13   1       88.12       83.00     15.20 o
   4  13   1      745.26      683.62     53.33 o
   5  13   1       46.60       41.21     14.23 o
   6  13   1      142.68      104.61     31.04 o
   7  13   1      224.99      203.71     60.16 o
   8  13   1      140.74      169.15     43.75 o
   9  13   1       72.06       73.10     42.29 o
  -9  14   1       42.01       29.26     24.43 o
  -8  14   1       25.91       -5.20     36.41 o
  -7  14   1      675.67      632.46     56.96 o
  -6  14   1      556.00      554.68     41.12 o
  -5  14   1      493.98      508.25     41.15 o
  -4  14   1       28.67       12.43     11.46 o
  -3  14   1       28.13       15.36     14.12 o
  -2  14   1     1118.08     1130.12     33.75 o
  -1  14   1        9.40       15.32      7.65 o
   0  14   1       64.07       48.53     13.31 o
   1  14   1        4.12       18.41      9.42 o
   2  14   1      764.66      810.05     28.76 o
   3  14   1     2434.51     2358.44     54.16 o
   4  14   1       60.32       32.53     10.31 o
   5  14   1      911.39      865.75     59.20 o
   6  14   1      388.81      380.30     50.59 o
   7  14   1      676.56      625.76     69.79 o
   8  14   1       33.53       10.13     22.04 o
   9  14   1       90.81       85.40     32.12 o
  -9  15   1        1.29      -20.87     21.41 o
  -8  15   1      107.91      117.69     27.35 o
  -7  15   1        4.85      -13.37     22.31 o
  -6  15   1      376.18      343.27     42.05 o
  -5  15   1       70.34       72.63     17.81 o
  -4  15   1      231.96      252.61     22.93 o
  -3  15   1       52.34       39.63      9.50 o
  -2  15   1        4.85       10.41     11.89 o
  -1  15   1       46.24       47.88      8.12 o
   0  15   1        2.81        3.26      8.37 o
   1  15   1      205.97      184.39     17.49 o
   2  15   1       22.03       25.13      8.94 o
   3  15   1        8.67       18.78     11.45 o
   4  15   1       24.77       16.10     15.26 o
   5  15   1       24.98       40.72     15.65 o
   6  15   1      104.45       97.56     27.03 o
   7  15   1        6.68       11.23     71.72 o
   8  15   1       23.66       14.53     24.64 o
  -8  16   1       59.00       44.99     22.51 o
  -7  16   1        0.95      -15.89     22.94 o
  -6  16   1       31.95        3.54     22.64 o
  -5  16   1      466.40      522.90     52.02 o
  -4  16   1       98.46       54.10     11.66 o
  -3  16   1      114.14      105.66     16.80 o
  -2  16   1      224.21      235.54     20.73 o
  -1  16   1      517.84      493.04     32.00 o
   0  16   1       31.15       25.12      7.23 o
   1  16   1      236.68      243.71     19.26 o
   2  16   1      828.69      844.58     42.40 o
   3  16   1       86.43       56.51     11.58 o
   4  16   1      170.07      167.46     23.80 o
   5  16   1      100.40       45.62     14.17 o
   6  16   1       88.75       49.42     27.98 o
   7  16   1        9.82       -6.09     25.83 o
   8  16   1      131.54       81.46     29.66 o
  -7  17   1       23.12        7.05     21.49 o
  -6  17   1      103.80       60.32     20.28 o
  -5  17   1      131.28      161.24     30.95 o
  -4  17   1      123.82       55.70     22.36 o
  -3  17   1      236.31      283.85     29.71 o
  -2  17   1        3.64       22.43     12.86 o
  -1  17   1      350.33      371.42     29.38 o
   0  17   1        3.23       12.64     12.39 o
   1  17   1      348.97      392.18     29.61 o
   2  17   1        0.18       10.08     13.45 o
   3  17   1      178.53      172.79     23.22 o
   4  17   1       24.83       -2.40     14.96 o
   5  17   1       73.36       91.59     18.23 o
   6  17   1       26.45       11.07     18.63 o
   7  17   1        0.74      -34.80     30.86 o
  -6  18   1       85.88       69.11     22.77 o
  -5  18   1      385.19      458.94     51.53 o
  -4  18   1       59.58       60.64     16.25 o
  -3  18   1       11.79       17.36     15.74 o
  -2  18   1      740.93      817.64     52.85 o
  -1  18   1      334.80      363.36     30.66 o
   0  18   1      717.57      777.33     60.37 o
   1  18   1      165.74      183.63     36.21 o
   2  18   1      296.25      366.20     34.75 o
   3  18   1        1.03        3.75     13.20 o
   4  18   1       38.87       10.07     13.17 o
   5  18   1      138.76      106.72     18.77 o
   6  18   1      111.61      111.47     26.05 o
  -5  19   1       83.31       98.02     22.15 o
  -4  19   1      132.59      145.53     19.59 o
  -3  19   1       52.70       56.67     19.87 o
  -2  19   1      142.13      162.79     44.34 o
  -1  19   1       60.74       97.64     24.99 o
   0  19   1        0.98       21.37     18.02 o
   1  19   1      187.58      262.13     43.45 o
   2  19   1       45.18       58.68     30.53 o
   3  19   1      126.38      154.31     26.29 o
   4  19   1      132.95      130.40     23.56 o
   5  19   1       33.69       -6.54     16.01 o
  -4  20   1       19.00       24.24     20.53 o
  -3  20   1       79.02      114.84     34.40 o
  -2  20   1       76.34       68.29     28.27 o
  -1  20   1        2.25       60.59     34.23 o
   0  20   1       12.10       16.72     16.70 o
   1  20   1        0.84       21.65     26.91 o
   2  20   1      137.43      166.65     35.29 o
   3  20   1       72.36      110.04     39.15 o
   4  20   1       12.70       23.29     19.98 o
  -2  21   1       48.22       51.51     41.09 o
  -1  21   1      153.23      186.56     45.47 o
   0  21   1       13.14       23.87     27.61 o
   1  21   1      182.39      224.17     38.34 o
   2  21   1        0.78      -14.39     23.84 o
 -12   0   2      761.97      730.68    229.48 o
 -10   0   2     1441.05     1391.49    241.29 o
  -8   0   2     1878.71     1808.57     93.63 o
  -6   0   2       63.60       76.93     16.72 o
  -4   0   2     1009.95     1075.97     49.43 o
  -2   0   2    21764.63    21063.21    142.70 o
   2   0   2     7746.97     8024.36     70.39 o
   4   0   2     1011.34     1080.53     45.81 o
   6   0   2        9.79       15.90     10.58 o
   8   0   2     2310.00     2421.32    103.38 o
  10   0   2      240.56      200.43     36.81 o
  12   0   2       44.29       16.37     35.11 o
 -12   1   2       26.06       15.58     20.84 o
 -11   1   2      171.35      189.72     27.33 o
 -10   1   2     1008.85     1048.79     82.58 o
  -9   1   2      195.25      175.44     22.48 o
  -8   1   2      846.84      856.56     44.82 o
  -7   1   2       24.25       26.17     10.68 o
  -6   1   2     1184.22     1243.49     53.79 o
  -5   1   2     3564.09     3639.89     84.20 o
  -4   1   2     5392.40     5619.53     73.53 o
  -3   1   2    19878.38    19769.94    148.77 o
  -2   1   2     8028.33     8120.53     52.48 o
   1   1   2      280.11      309.80      7.27 o
   2   1   2       19.57       14.16     14.23 o
   3   1   2     7381.48     7360.60     87.54 o
   4   1   2      363.18      380.77     14.39 o
   5   1   2     1679.63     1590.88     39.55 o
   6   1   2       13.12       15.34      6.85 o
   7   1   2       18.88       20.53     10.05 o
   8   1   2       73.85       63.11     11.62 o
   9   1   2       32.99       31.89     10.53 o
  10   1   2       48.12       40.24     13.50 o
  11   1   2        0.11       -4.63     20.94 o
  12   1   2        3.39      -33.69     32.09 o
 -12   2   2      267.97      279.41     44.55 o
 -11   2   2      709.96      729.33     75.47 o
 -10   2   2      402.56      463.93     39.46 o
  -9   2   2     1022.85     1115.82     55.02 o
  -8   2   2      178.53      151.13     21.47 o
  -7   2   2     1892.64     1955.71     62.65 o
  -6   2   2     3057.43     3272.39     87.73 o
  -5   2   2     2627.44     2711.57     55.80 o
  -4   2   2     5548.62     5713.08     72.94 o
  -3   2   2     3096.88     3333.69     49.43 o
  -2   2   2    11519.31    11385.78     92.12 o
  -1   2   2    10281.34     9997.45     61.11 o
   0   2   2     8282.95     7554.45     63.41 o
   1   2   2        7.10        6.90      5.82 o
   2   2   2    12155.83    11439.21     68.90 o
   3   2   2     2307.09     2198.08     23.65 o
   4   2   2     1563.48     1442.31     24.00 o
   5   2   2      832.37      804.84     32.30 o
   6   2   2     1301.30     1317.28     45.15 o
   7   2   2     1388.21     1345.53     49.94 o
   8   2   2       96.77       88.54     14.42 o
   9   2   2      508.74      512.61     36.03 o
  10   2   2      296.62      291.31     36.80 o
  11   2   2      346.99      380.51     42.02 o
  12   2   2       58.82       45.58     42.44 o
 -12   3   2       69.94       88.50     30.73 o
 -11   3   2      128.84      160.27     25.95 o
 -10   3   2       36.15       42.91     15.10 o
  -9   3   2      499.08      536.87     37.90 o
  -8   3   2     1393.45     1416.88     56.21 o
  -7   3   2        0.06       -1.55      6.54 o
  -6   3   2     2246.99     2308.19     74.37 o
  -5   3   2      130.21      133.02     11.46 o
  -4   3   2      169.56      113.66     12.03 o
  -3   3   2     5652.25     6115.92     57.57 o
  -2   3   2     5368.46     5532.61     42.57 o
  -1   3   2    24311.86    24320.93    255.35 o
   0   3   2       55.05       63.42      6.16 o
   1   3   2    14011.54    14006.79     75.85 o
   2   3   2     2154.54     2220.06     24.55 o
   3   3   2     2874.34     2867.27     30.80 o
   4   3   2      146.51      125.87      6.92 o
   5   3   2      472.89      421.52     15.65 o
   6   3   2      723.90      724.44     24.13 o
   7   3   2        3.12       11.64      5.32 o
   8   3   2      691.04      736.95     33.49 o
   9   3   2      282.00      322.60     24.17 o
  10   3   2       38.83       33.57     15.48 o
  11   3   2        0.36       -4.37     21.83 o
  12   3   2       81.05       98.90     33.18 o
 -12   4   2        0.71      -40.68     32.02 o
 -11   4   2       11.59      -57.08     38.06 o
 -10   4   2       31.58       22.32     20.32 o
  -9   4   2     1025.09     1026.51     52.82 o
  -8   4   2      214.55      240.08     22.99 o
  -7   4   2      542.43      511.77     37.94 o
  -6   4   2     2503.38     2632.22     84.43 o
  -5   4   2     2451.61     2451.17     60.07 o
  -4   4   2    16057.36    16323.23    142.73 o
  -3   4   2     4712.68     4893.31     61.46 o
  -2   4   2    30300.88    29258.79    161.66 o
  -1   4   2      955.28     1020.20     16.25 o
   0   4   2      359.33      375.76     12.63 o
   1   4   2     3407.24     3410.70     38.76 o
   2   4   2    15335.75    14972.54     74.80 o
   3   4   2        0.43        1.67      3.68 o
   4   4   2     9044.06     9241.65     73.34 o
   5   4   2     2628.00     2703.30     39.32 o
   6   4   2     1661.42     1702.24     37.28 o
   7   4   2       49.02       39.60      6.73 o
   8   4   2      244.71      270.89     20.84 o
   9   4   2      205.66      213.65     20.21 o
  10   4   2       56.38       77.68     19.90 o
  11   4   2       38.07       34.30     22.70 o
  12   4   2       25.39       45.86     34.97 o
 -12   5   2        5.82      -16.50     29.37 o
 -11   5   2       53.78       44.36     21.52 o
 -10   5   2       33.95        7.49     23.83 o
  -9   5   2       83.72       68.68     15.71 o
  -8   5   2       13.60       -1.66     17.07 o
  -7   5   2        4.01       -2.72     32.01 o
  -6   5   2      144.70      162.36     16.05 o
  -5   5   2      187.72      172.10     16.24 o
  -4   5   2       52.81       49.69     11.05 o
  -3   5   2      198.16      140.60      8.28 o
  -2   5   2      581.08      613.53     17.95 o
  -1   5   2     6809.85     6688.25     78.26 o
   0   5   2     3949.71     3977.59     37.12 o
   1   5   2    11328.50    11100.86    111.54 o
   2   5   2     2308.90     2384.70     42.56 o
   3   5   2      145.57      113.24      7.08 o
   4   5   2     1279.71     1462.67     34.89 o
   5   5   2       23.86       45.10      7.78 o
   6   5   2      217.07      233.34     13.13 o
   7   5   2       19.62       14.97      5.96 o
   8   5   2      181.07      196.26     17.40 o
   9   5   2       29.73       38.76     12.54 o
  10   5   2       15.26       -6.36     42.40 o
  11   5   2       15.93       -3.55     44.48 o
 -12   6   2      243.28      321.33     55.56 o
 -11   6   2       25.76       22.19     35.38 o
 -10   6   2       21.44       12.64     20.58 o
  -9   6   2      654.33      603.95     51.89 o
  -8   6   2      478.08      449.43     52.20 o
  -7   6   2      139.70      131.19     18.83 o
  -6   6   2      331.02      360.32     25.50 o
  -5   6   2     3998.57     3889.47     73.58 o
  -4   6   2     1770.97     1923.64     33.69 o
  -3   6   2       66.25       60.31      7.61 o
  -2   6   2     4546.04     4781.66     68.69 o
  -1   6   2     3160.49     3295.80     43.34 o
   0   6   2      373.57      349.88     10.81 o
   1   6   2      164.41      156.86      7.14 o
   2   6   2     5914.20     5718.01     82.97 o
   3   6   2       14.06        8.93      6.96 o
   4   6   2     1197.60     1224.24     29.64 o
   5   6   2     2693.31     2610.68     58.02 o
   6   6   2      417.51      411.52     19.35 o
   7   6   2       21.10       24.54     13.92 o
   8   6   2      113.09      130.23     21.36 o
   9   6   2      297.75      317.26     55.54 o
  10   6   2        5.31        0.49     72.64 o
  11   6   2       53.61       77.49     30.81 o
 -11   7   2       22.75       32.64     25.73 o
 -10   7   2      561.08      596.12     68.63 o
  -9   7   2      439.95      354.92     36.04 o
  -8   7   2     1446.20     1428.93     94.87 o
  -7   7   2      991.13      979.64     42.01 o
  -6   7   2     1618.46     1494.83     96.63 o
  -5   7   2      644.91      584.26     19.07 o
  -4   7   2     1189.20     1092.13     41.28 o
  -3   7   2      206.57      152.76     10.81 o
  -2   7   2     1750.22     1796.14     29.47 o
  -1   7   2       34.66       26.12      3.58 o
   0   7   2       46.48       42.40      4.11 o
   1   7   2        5.02        9.13      3.35 o
   2   7   2      496.08      461.30     11.62 o
   3   7   2      121.16      144.69     10.68 o
   4   7   2       11.46       23.17      4.29 o
   5   7   2      165.60      200.20     16.19 o
   6   7   2       11.81        3.93      9.93 o
   7   7   2      571.66      582.41     29.68 o
   8   7   2      340.23      324.95     31.65 o
   9   7   2      348.51      357.71     56.02 o
  10   7   2      229.97      205.31     48.50 o
  11   7   2       75.61      136.84     37.49 o
 -11   8   2      323.33      433.42     63.20 o
 -10   8   2       21.82       -4.22     25.85 o
  -9   8   2      360.03      329.22     50.74 o
  -8   8   2     1217.37     1171.84     89.53 o
  -7   8   2     1021.34      993.15     60.74 o
  -6   8   2        0.37       -4.56     14.81 o
  -5   8   2     1187.02     1018.67     50.67 o
  -4   8   2     2278.30     2105.32     52.34 o
  -3   8   2      622.04      622.04     24.78 o
  -2   8   2     2631.60     2752.37     38.29 o
  -1   8   2       27.46       15.47      5.62 o
   0   8   2      167.43      229.55     11.00 o
   1   8   2      195.73      191.43      9.27 o
   2   8   2     6225.70     6481.93     46.81 o
   3   8   2      903.99      854.04     16.97 o
   4   8   2     3337.04     3198.36     91.34 o
   5   8   2     1305.01     1329.19     38.19 o
   6   8   2      105.19      114.88     16.78 o
   7   8   2      417.56      454.71     33.68 o
   8   8   2      789.99      755.50     73.60 o
   9   8   2      118.89       84.53     53.99 o
  10   8   2        1.59      -22.17     94.94 o
  11   8   2      305.47      430.07     65.16 o
 -11   9   2       69.05       87.00     23.43 o
 -10   9   2       39.24       27.87     18.40 o
  -9   9   2        5.93       10.14     27.37 o
  -8   9   2      186.39      177.14     36.28 o
  -7   9   2      110.10       85.78     20.30 o
  -6   9   2      700.18      635.41     20.58 o
  -5   9   2      170.26      162.92     18.56 o
  -4   9   2      825.49      853.97     34.38 o
  -3   9   2     2316.06     2310.21     50.15 o
  -2   9   2        1.04       -0.77      5.19 o
  -1   9   2     7064.04     7484.10     65.14 o
   0   9   2      213.95      233.54     10.72 o
   1   9   2     8582.50     9014.55     76.14 o
   2   9   2        0.03        3.43      5.73 o
   3   9   2     4546.65     4461.24     96.13 o
   4   9   2        4.25       12.11      9.39 o
   5   9   2     1389.63     1480.37     47.97 o
   6   9   2      663.86      715.31     33.18 o
   7   9   2      669.58      797.98     73.84 o
   8   9   2      171.83      201.80     54.04 o
   9   9   2      114.71       80.73     52.16 o
  10   9   2       32.79       29.61     34.70 o
  11   9   2       22.51       17.26     27.77 o
 -11  10   2       45.13       17.27     25.28 o
 -10  10   2       34.70       11.22     19.54 o
  -9  10   2      178.82      156.28     36.33 o
  -8  10   2      475.19      576.26     49.84 o
  -7  10   2        0.84        8.90     13.23 o
  -6  10   2       11.88        0.44     14.33 o
  -5  10   2     1673.37     1696.27     47.90 o
  -4  10   2     4803.92     5029.51    102.95 o
  -3  10   2       88.83      110.96     13.93 o
  -2  10   2     1027.05     1039.22     22.57 o
  -1  10   2      703.74      687.50     20.29 o
   0  10   2     9048.90     8906.70     83.49 o
   1  10   2      722.35      678.42     21.57 o
   2  10   2     1728.91     1612.76     26.41 o
   3  10   2      256.97      269.15     12.15 o
   4  10   2     7627.04     7432.39    133.18 o
   5  10   2     1468.99     1552.14     67.76 o
   6  10   2      282.49      280.75     69.20 o
   7  10   2       10.09       32.33     76.88 o
   8  10   2      745.71      852.85    168.67 o
   9  10   2      255.45      269.13     44.77 o
  10  10   2        2.92      -30.11     60.09 o
 -10  11   2       99.34       83.14     26.47 o
  -9  11   2       45.65       30.04     19.76 o
  -8  11   2      361.56      378.94     34.25 o
  -7  11   2      238.04      264.02     29.47 o
  -6  11   2      896.82      969.12     58.02 o
  -5  11   2     2150.15     2176.39     73.56 o
  -4  11   2      776.18      759.36     40.43 o
  -3  11   2     1507.90     1455.67     49.30 o
  -2  11   2      235.10      231.58     11.24 o
  -1  11   2      897.61      849.00     23.61 o
   0  11   2        1.13       19.95      8.53 o
   1  11   2       91.93       90.33      9.27 o
   2  11   2      289.86      259.38     11.02 o
   3  11   2      801.21      747.63     19.48 o
   4  11   2      729.81      667.19     27.36 o
   5  11   2     1639.74     1558.63     70.42 o
   6  11   2      882.03      685.83    100.15 o
   7  11   2      110.95       30.95     25.73 o
   8  11   2      171.72      108.70     20.49 o
   9  11   2        1.44      -68.12     45.42 o
  10  11   2       43.75       55.09     21.03 o
 -10  12   2       26.62      -14.09     20.90 o
  -9  12   2        4.43        0.92     24.23 o
  -8  12   2       10.43      -21.79     14.53 o
  -7  12   2      785.72      900.38     53.81 o
  -6  12   2       43.06       13.21     11.81 o
  -5  12   2       15.71      -24.29     16.83 o
  -4  12   2      860.28      898.37     41.59 o
  -3  12   2     5455.40     5437.82     97.67 o
  -2  12   2      599.29      620.25     19.37 o
  -1  12   2       19.96       39.50      7.41 o
   0  12   2      124.19      118.86     11.83 o
   1  12   2      716.19      711.29     28.09 o
   2  12   2      450.94      447.16     16.39 o
   3  12   2      586.08      544.00     17.59 o
   4  12   2      987.04      794.25     64.84 o
   5  12   2      734.35      671.61     54.72 o
   6  12   2        3.35      -58.52     58.18 o
   7  12   2      491.95      452.03     56.06 o
   8  12   2        5.65      -62.95     41.97 o
   9  12   2       27.67      -75.98     50.65 o
  10  12   2       12.73        7.79     20.60 o
 -10  13   2       44.94       25.64     24.60 o
  -9  13   2       35.90       34.77     26.54 o
  -8  13   2       40.45       21.18     15.46 o
  -7  13   2        0.94       -7.48     11.69 o
  -6  13   2       58.83       54.06     13.14 o
  -5  13   2      166.99      187.90     20.19 o
  -4  13   2       12.45       -2.48     11.18 o
  -3  13   2        2.24       18.70     11.34 o
  -2  13   2      217.41      200.65     12.96 o
  -1  13   2      755.09      731.49     26.48 o
   0  13   2       25.25       30.37      9.15 o
   1  13   2      927.56      849.98     29.48 o
   2  13   2      432.56      385.25     20.42 o
   3  13   2      406.56      375.23     20.55 o
   4  13   2      599.73      449.14     41.11 o
   5  13   2      196.01      103.08     22.36 o
   6  13   2      603.34      497.21     57.99 o
   7  13   2       15.35      -39.91     32.73 o
   8  13   2      132.47      115.76     22.49 o
   9  13   2      123.02       67.88     30.78 o
  -9  14   2      179.79      202.06     40.79 o
  -8  14   2        0.06      -12.74     17.17 o
  -7  14   2        7.88       16.53     13.69 o
  -6  14   2      316.80      341.73     34.78 o
  -5  14   2      321.02      322.36     29.81 o
  -4  14   2       39.95       32.91     12.13 o
  -3  14   2      377.26      358.66     27.54 o
  -2  14   2       13.29       20.78      6.24 o
  -1  14   2      534.50      490.74     31.51 o
   0  14   2     1777.25     1797.24     48.10 o
   1  14   2       93.92       75.63     12.20 o
   2  14   2       80.73       64.14     11.60 o
   3  14   2     1261.44     1256.93     52.30 o
   4  14   2        6.74       -2.63     19.13 o
   5  14   2       79.93       59.58     15.31 o
   6  14   2       37.49        6.86     27.38 o
   7  14   2        0.16      -43.73     34.06 o
   8  14   2        0.26      -49.20     37.04 o
   9  14   2      361.22      456.12     69.59 o
  -9  15   2        0.09       35.12     23.86 o
  -8  15   2        4.23       -3.83     22.80 o
  -7  15   2        5.97        4.09     20.41 o
  -6  15   2        1.42        6.11     16.48 o
  -5  15   2      168.86      183.86     21.78 o
  -4  15   2        2.94        1.16     12.95 o
  -3  15   2      635.47      693.59     39.15 o
  -2  15   2      195.93      212.53     20.21 o
  -1  15   2     1357.32     1410.77     49.67 o
   0  15   2       36.49       29.13      9.49 o
   1  15   2     2108.31     2229.23     57.33 o
   2  15   2      414.65      405.95     24.93 o
   3  15   2     1214.58     1194.27     70.04 o
   4  15   2        2.41      -29.91     19.94 o
   5  15   2      499.97      492.78     46.54 o
   6  15   2      137.57       99.77     28.51 o
   7  15   2      122.42       30.81     29.18 o
   8  15   2       67.85       37.25     29.22 o
  -8  16   2        2.99       -0.43     22.22 o
  -7  16   2       37.40       34.48     19.48 o
  -6  16   2      486.83      552.01     55.84 o
  -5  16   2      239.66      269.95     29.52 o
  -4  16   2       60.23       67.06     12.04 o
  -3  16   2       52.85       64.76     13.22 o
  -2  16   2      995.88      976.23     41.28 o
  -1  16   2      441.75      489.48     37.28 o
   0  16   2        9.92       14.37      8.68 o
   1  16   2       16.04       38.14     14.74 o
   2  16   2      917.45     1026.08     54.70 o
   3  16   2        1.51      -21.38     14.78 o
   4  16   2       55.94       52.35     15.77 o
   5  16   2      182.84      153.99     27.05 o
   6  16   2      561.94      562.67     71.41 o
   7  16   2       56.09       37.33     28.67 o
   8  16   2       30.16       -8.48     39.14 o
  -7  17   2       55.70       47.66     18.56 o
  -6  17   2      290.69      321.02     45.60 o
  -5  17   2       19.61       29.96     19.67 o
  -4  17   2      305.82      284.03     30.45 o
  -3  17   2       16.75       22.21     16.32 o
  -2  17   2      307.01      311.44     24.07 o
  -1  17   2       74.93       84.82     15.24 o
   0  17   2       74.68       54.78     15.69 o
   1  17   2        1.77       40.22     13.84 o
   2  17   2        1.62        5.90     13.47 o
   3  17   2      133.39      133.72     20.70 o
   4  17   2       57.76       39.99     16.05 o
   5  17   2        1.32        4.02     18.78 o
   6  17   2      119.97      149.28     41.50 o
   7  17   2       10.98      -17.16     21.35 o
  -6  18   2       16.77       22.17     20.01 o
  -5  18   2      134.76      144.88     27.97 o
  -4  18   2        0.24      -15.14     17.15 o
  -3  18   2       59.81       29.66     32.30 o
  -2  18   2      441.96      496.80     36.59 o
  -1  18   2      152.62      178.77     25.16 o
   0  18   2      101.87      130.68     30.24 o
   1  18   2       21.89       89.44     29.22 o
   2  18   2     1023.05     1094.03     64.89 o
   3  18   2       22.65       22.80     17.19 o
   4  18   2       29.16        0.75     14.85 o
   5  18   2      114.01      101.02     21.95 o
   6  18   2       64.55        8.08     20.98 o
  -5  19   2       42.86       51.84     24.84 o
  -4  19   2        1.45        5.74     19.64 o
  -3  19   2      101.51       91.23     22.60 o
  -2  19   2       66.71       50.42     18.03 o
  -1  19   2      252.35      309.71     40.16 o
   0  19   2       28.34       -1.64     21.34 o
   1  19   2      255.26      342.39     46.89 o
   2  19   2        2.39       48.10     26.86 o
   3  19   2      116.68      137.71     26.88 o
   4  19   2        0.13      -18.63     14.73 o
   5  19   2       80.03       90.72     23.32 o
  -4  20   2       96.24      117.41     26.46 o
  -3  20   2       39.56       67.79     38.60 o
  -2  20   2        3.91       30.56     23.75 o
  -1  20   2        0.22       25.33     28.88 o
   0  20   2      137.22      182.79     32.62 o
   1  20   2        7.07       17.93     20.00 o
   2  20   2       36.23      124.35     34.70 o
   3  20   2        6.00       23.52     19.15 o
   4  20   2      167.68      201.78     35.61 o
  -2  21   2       74.64       87.88     33.26 o
  -1  21   2       39.60       52.71     46.84 o
   0  21   2       12.96       12.37     21.86 o
   1  21   2       21.21       54.14     29.37 o
   2  21   2       32.43       91.55     29.60 o
 -11   0   3      645.78      656.06    174.66 o
  -9   0   3      104.62      134.44     28.85 o
  -7   0   3    10279.68    10814.03    277.27 o
  -5   0   3    10051.95    10754.61    185.18 o
  -3   0   3    34718.17    35086.45    269.17 o
  -1   0   3     2151.16     2198.45     27.76 o
   1   0   3    14061.95    14349.53    133.79 o
   3   0   3     7257.84     7363.14    109.74 o
   5   0   3      608.46      692.11     38.24 o
   7   0   3      784.76      838.63     58.60 o
   9   0   3      880.88     1042.96    112.52 o
  11   0   3       23.07       -2.46     33.32 o
 -12   1   3        9.05       23.85     20.05 o
 -11   1   3      110.16      126.30     24.89 o
 -10   1   3      334.23      350.32     33.30 o
  -9   1   3      557.60      600.51     41.07 o
  -8   1   3      899.74      876.34     45.71 o
  -7   1   3      607.33      698.41     47.27 o
  -6   1   3     2113.66     2086.40     70.73 o
  -5   1   3      498.14      578.14     43.29 o
  -4   1   3     1494.92     1376.15     42.98 o
  -3   1   3     3058.25     3146.55     33.33 o
  -2   1   3    13030.04    12797.99     73.29 o
  -1   1   3     2705.75     2636.84     36.45 o
   0   1   3     9814.79     9739.37     63.73 o
   1   1   3    52173.26    52432.05    342.41 o
   2   1   3      129.25      114.75      7.88 o
   3   1   3     1212.76     1204.73     23.58 o
   4   1   3     3383.49     3526.62     49.59 o
   5   1   3       43.60       42.35      6.07 o
   6   1   3     2539.21     2619.16     66.28 o
   7   1   3      544.93      538.30     34.10 o
   8   1   3     1857.33     2020.45     79.52 o
   9   1   3      444.80      513.07     38.26 o
  10   1   3      211.37      179.38     24.29 o
  11   1   3        2.64      -31.01     24.52 o
  12   1   3        7.59       -0.46     21.29 o
 -12   2   3       44.34       56.18     26.35 o
 -11   2   3      178.74      201.87     33.68 o
 -10   2   3      569.55      613.42     66.58 o
  -9   2   3        9.46        2.08     15.98 o
  -8   2   3       36.27        7.35     15.23 o
  -7   2   3     2986.08     3075.57     94.54 o
  -6   2   3      491.43      576.28     38.78 o
  -5   2   3      320.59      273.13     26.17 o
  -4   2   3     5247.96     5484.86     72.65 o
  -3   2   3      298.25      315.44     12.34 o
  -2   2   3       45.79       58.89      3.67 o
  -1   2   3        6.06       13.67      3.13 o
   0   2   3     5808.48     5596.33     42.28 o
   1   2   3    13655.77    13760.33    104.10 o
   2   2   3     3715.63     3769.75     32.50 o
   3   2   3       89.84      129.58      6.96 o
   4   2   3    14389.84    14309.56    105.73 o
   5   2   3     2157.21     1926.10     37.87 o
   6   2   3     1022.98     1054.29     31.59 o
   7   2   3       56.12       49.45     14.42 o
   8   2   3      719.80      792.60     43.74 o
   9   2   3      532.08      481.29     41.64 o
  10   2   3        7.76       12.35     13.06 o
  11   2   3       35.46       16.45     24.67 o
  12   2   3       16.14      -48.85     54.80 o
 -12   3   3       34.38       37.01     55.98 o
 -11   3   3       66.14       70.36     23.36 o
 -10   3   3       20.52       14.45     14.22 o
  -9   3   3        4.40       18.40     11.70 o
  -8   3   3      474.84      495.14     51.51 o
  -7   3   3      216.59      207.15     31.22 o
  -6   3   3      945.28     1018.40     52.01 o
  -5   3   3     1323.75     1540.70     41.27 o
  -4   3   3      759.87      764.03     24.86 o
  -3   3   3     4707.44     4757.82     60.85 o
  -2   3   3      847.81      826.90     17.89 o
  -1   3   3    13502.88    13592.65    153.65 o
   0   3   3      957.62      995.88     15.23 o
   1   3   3     6588.69     6645.51     67.27 o
   2   3   3      100.29       98.94      5.46 o
   3   3   3     5290.71     5228.81     59.43 o
   4   3   3     2045.14     2216.87     32.57 o
   5   3   3     2207.51     2164.44     38.08 o
   6   3   3      365.24      377.54     17.22 o
   7   3   3       11.27       15.89      7.59 o
   8   3   3      388.86      384.01     25.66 o
   9   3   3      431.22      378.30     39.81 o
  10   3   3       20.22        4.46     17.40 o
  11   3   3       37.16       17.05     22.24 o
 -12   4   3      382.60      395.15     46.31 o
 -11   4   3       26.02        8.86     16.41 o
 -10   4   3       81.90       82.51     20.69 o
  -9   4   3      967.70      949.77     60.86 o
  -8   4   3       42.69       31.55     17.80 o
  -7   4   3      256.56      292.40     29.34 o
  -6   4   3       59.39       36.32     12.69 o
  -5   4   3      944.23     1015.03     30.79 o
  -4   4   3     9820.93    10695.42     90.92 o
  -3   4   3     5096.63     5424.59     58.47 o
  -2   4   3    11588.94    11361.30    190.55 o
  -1   4   3     2623.27     2885.02     43.21 o
   0   4   3     2713.32     2777.54     44.36 o
   1   4   3     1571.71     1426.23     25.58 o
   2   4   3     8169.14     8016.13    123.72 o
   3   4   3     2221.12     2254.30     36.72 o
   4   4   3       63.08       40.33      7.98 o
   5   4   3     2470.43     2396.90     52.97 o
   6   4   3      787.31      790.02     29.19 o
   7   4   3     2032.85     2024.91     44.12 o
   8   4   3      228.32      228.52     16.35 o
   9   4   3      619.63      744.49     43.33 o
  10   4   3      473.56      470.82     46.63 o
  11   4   3      257.04      226.26     39.02 o
 -12   5   3       13.92        8.43     31.63 o
 -11   5   3        2.83      -13.13     33.37 o
 -10   5   3      317.16      342.84     42.67 o
  -9   5   3       48.43       50.53     15.97 o
  -8   5   3      779.80      888.37     73.75 o
  -7   5   3      321.43      295.87     30.08 o
  -6   5   3     2668.82     2765.83     59.49 o
  -5   5   3      420.31      432.88     19.38 o
  -4   5   3    10820.02    11019.80     98.39 o
  -3   5   3       11.32        4.16      3.39 o
  -2   5   3     8302.83     8408.24     70.88 o
  -1   5   3     2166.40     2218.49     37.85 o
   0   5   3      304.89      323.06     10.41 o
   1   5   3      141.21      183.95      9.07 o
   2   5   3       73.32       73.96      5.64 o
   3   5   3      575.90      613.88     18.42 o
   4   5   3      908.49      837.50     26.50 o
   5   5   3        1.38        7.58      3.79 o
   6   5   3     2195.85     2166.04     45.50 o
   7   5   3      251.24      252.68     17.33 o
   8   5   3      916.15     1035.12     54.27 o
   9   5   3        0.60        5.91     10.03 o
  10   5   3      231.90      145.04     50.20 o
  11   5   3       43.92       14.70     67.10 o
 -12   6   3      228.45      266.50     45.56 o
 -11   6   3       47.92        3.18     26.91 o
 -10   6   3       42.37       16.24     16.01 o
  -9   6   3     1115.33     1312.11     98.94 o
  -8   6   3       41.87       22.91     13.06 o
  -7   6   3      662.65      610.86     33.74 o
  -6   6   3      638.54      573.70     24.03 o
  -5   6   3     1856.82     1693.09     37.29 o
  -4   6   3     2299.34     2554.61     38.64 o
  -3   6   3     1618.57     1535.44     41.04 o
  -2   6   3     4744.56     4944.76     70.18 o
  -1   6   3     3095.45     3061.98     35.50 o
   0   6   3      812.96      826.39     16.41 o
   1   6   3        3.93       11.49      4.35 o
   2   6   3     3137.61     3134.22     69.67 o
   3   6   3     2881.32     3059.09     39.20 o
   4   6   3      329.31      311.85     16.62 o
   5   6   3      398.87      410.61     23.90 o
   6   6   3     1405.31     1396.77     59.98 o
   7   6   3        9.97       12.31      6.86 o
   8   6   3      308.35      315.68     26.31 o
   9   6   3      210.51      202.20     37.66 o
  10   6   3       17.17      -51.65     87.36 o
  11   6   3       76.86       20.15     34.99 o
 -11   7   3       37.77       17.50     25.87 o
 -10   7   3       29.16       17.16     19.85 o
  -9   7   3       52.78       35.63     21.24 o
  -8   7   3       58.33       24.62     11.47 o
  -7   7   3        6.49       -8.12      9.88 o
  -6   7   3      161.12      163.13     10.67 o
  -5   7   3      624.74      624.71     20.85 o
  -4   7   3      376.05      328.14     19.31 o
  -3   7   3     4958.68     5025.42     90.24 o
  -2   7   3      458.20      416.33     17.03 o
  -1   7   3     3167.02     2947.09     51.52 o
   0   7   3      164.87      180.53     10.74 o
   1   7   3     8947.37     9067.35     81.39 o
   2   7   3        9.94        7.15      6.74 o
   3   7   3     5276.21     5244.95     57.37 o
   4   7   3      293.95      312.84     16.25 o
   5   7   3     2333.32     2367.15     55.07 o
   6   7   3       23.31       53.24     19.76 o
   7   7   3      117.83      145.55     24.78 o
   8   7   3      211.95      111.98     71.16 o
   9   7   3      165.70       67.44     75.25 o
  10   7   3       31.48      -53.46     38.15 o
  11   7   3      102.39       30.69     23.64 o
 -11   8   3        0.37      -34.75     23.17 o
 -10   8   3        2.04      -12.71     23.53 o
  -9   8   3      443.25      448.80     47.21 o
  -8   8   3      153.30      100.44     14.97 o
  -7   8   3       15.65       15.21     11.37 o
  -6   8   3       47.53       51.90      8.33 o
  -5   8   3     5773.76     5774.40    106.07 o
  -4   8   3      767.49      735.11     28.40 o
  -3   8   3     1307.02     1258.66     34.80 o
  -2   8   3     3472.33     3384.53     49.49 o
  -1   8   3     1831.26     1729.06     37.82 o
   0   8   3     9061.64     9336.68     80.72 o
   1   8   3       52.01       48.37      7.19 o
   2   8   3     2514.09     2492.45     44.57 o
   3   8   3     3606.50     3676.60     52.99 o
   4   8   3     1720.21     1648.95     36.29 o
   5   8   3      141.86      149.48     14.76 o
   6   8   3       68.78      101.80     18.71 o
   7   8   3       41.68       25.84     21.43 o
   8   8   3        2.36      -46.35     30.90 o
   9   8   3      204.59      109.65     26.06 o
  10   8   3       17.87      -44.49     37.18 o
  11   8   3      109.99      131.52     46.96 o
 -11   9   3        6.20      -30.01     39.34 o
 -10   9   3      100.79      108.05     26.45 o
  -9   9   3        6.45      -10.39     20.38 o
  -8   9   3      613.44      678.34     47.66 o
  -7   9   3        7.33      -17.37     14.82 o
  -6   9   3     2337.69     2282.19     68.93 o
  -5   9   3     1004.10      896.52     31.86 o
  -4   9   3      473.15      452.82     17.62 o
  -3   9   3      670.41      674.98     23.93 o
  -2   9   3      249.23      246.14     14.25 o
  -1   9   3     2239.20     2396.32     51.02 o
   0   9   3      495.81      539.59     19.95 o
   1   9   3       42.63       56.32     10.79 o
   2   9   3       31.98       37.70      8.74 o
   3   9   3      645.79      614.87     24.15 o
   4   9   3      429.74      434.10     22.15 o
   5   9   3       17.84       25.28      8.56 o
   6   9   3      194.51      218.44     22.98 o
   7   9   3      139.36       76.59     35.38 o
   8   9   3      314.82      337.61     41.15 o
   9   9   3       11.15      -32.70     34.90 o
  10   9   3       56.39       18.33     22.95 o
 -11  10   3      205.84      191.34     34.18 o
 -10  10   3       51.81       33.21     35.96 o
  -9  10   3        5.76      -37.57     25.05 o
  -8  10   3       67.26       56.78     13.13 o
  -7  10   3      662.35      621.97     42.65 o
  -6  10   3      114.59      117.48     31.61 o
  -5  10   3       21.62        1.78     10.89 o
  -4  10   3       30.67       20.89      5.82 o
  -3  10   3     2623.59     2467.31     47.14 o
  -2  10   3       27.97       21.47      6.28 o
  -1  10   3        5.33       -5.81      8.62 o
   0  10   3      510.91      501.44     22.02 o
   1  10   3      120.74       84.08     12.77 o
   2  10   3        3.73        7.72      5.43 o
   3  10   3     2545.12     2449.47     38.58 o
   4  10   3      792.81      732.92     42.89 o
   5  10   3     1385.68     1271.12     61.59 o
   6  10   3       25.12      -11.28     47.88 o
   7  10   3     2696.86     2647.03    136.40 o
   8  10   3      198.34      181.84     29.78 o
   9  10   3      306.39      271.16     42.01 o
  10  10   3        4.23      -13.15     53.50 o
 -10  11   3       86.27       85.58     26.12 o
  -9  11   3      112.26       91.91     23.11 o
  -8  11   3      613.67      622.22     46.96 o
  -7  11   3       89.44       66.84     14.47 o
  -6  11   3       26.06       43.33     15.12 o
  -5  11   3      522.92      506.11     33.62 o
  -4  11   3      614.96      644.85     38.79 o
  -3  11   3      926.42      853.43     28.27 o
  -2  11   3      422.10      393.06     12.37 o
  -1  11   3      437.45      390.78     18.41 o
   0  11   3       34.01       33.54     10.66 o
   1  11   3      252.21      225.66     12.57 o
   2  11   3      463.32      433.37     20.49 o
   3  11   3      576.80      514.37     14.87 o
   4  11   3       26.55       14.10     18.66 o
   5  11   3      761.20      705.75     48.30 o
   6  11   3        9.52      -31.18     27.02 o
   7  11   3      498.94      536.10     62.57 o
   8  11   3       22.57      -36.81     34.89 o
   9  11   3       25.60      -58.85     39.23 o
  10  11   3      116.29       67.69     21.83 o
 -10  12   3      154.10      172.49     32.36 o
  -9  12   3      189.32      220.66     27.78 o
  -8  12   3      103.70      110.54     21.37 o
  -7  12   3       48.09       33.97     13.90 o
  -6  12   3      412.62      412.35     34.61 o
  -5  12   3      154.94      133.37     17.31 o
  -4  12   3     3191.63     3257.45     89.85 o
  -3  12   3       42.81       59.13      9.96 o
  -2  12   3     1849.84     1819.15     33.44 o
  -1  12   3      194.21      224.09     15.26 o
   0  12   3     4651.61     4566.39     83.44 o
   1  12   3        2.16        5.52      6.70 o
   2  12   3      657.63      672.25     26.83 o
   3  12   3      684.98      583.35     36.98 o
   4  12   3     2732.37     2768.99     98.40 o
   5  12   3       28.69       15.74     12.81 o
   6  12   3        6.65      -44.59     29.73 o
   7  12   3      349.37      334.20     51.20 o
   8  12   3      725.42      731.95     75.97 o
   9  12   3      179.28      153.08     31.06 o
 -10  13   3       13.15       17.02     27.28 o
  -9  13   3        9.70       12.24     17.74 o
  -8  13   3       69.22       64.97     14.18 o
  -7  13   3       14.77       33.30     14.31 o
  -6  13   3       24.41       25.20     12.09 o
  -5  13   3      244.39      216.40     24.79 o
  -4  13   3      527.36      551.26     38.44 o
  -3  13   3      286.43      190.54     23.25 o
  -2  13   3      236.15      206.26     12.70 o
  -1  13   3     1398.54     1461.07     39.99 o
   0  13   3      334.83      369.27     26.41 o
   1  13   3      494.77      476.56     38.49 o
   2  13   3      403.50      321.71     45.59 o
   3  13   3      540.76      597.72     37.02 o
   4  13   3        2.60       -0.75     17.80 o
   5  13   3      130.03      107.86     17.90 o
   6  13   3       60.25       31.81     21.60 o
   7  13   3       72.52       60.49     28.43 o
   8  13   3       38.54       14.84     21.83 o
   9  13   3       70.59       65.88     25.09 o
  -9  14   3      249.78      311.30     44.33 o
  -8  14   3       17.19       -2.03     15.84 o
  -7  14   3     1511.75     1696.92     78.67 o
  -6  14   3      573.26      601.70     44.93 o
  -5  14   3      819.90      828.59     50.01 o
  -4  14   3      317.59      303.30     25.73 o
  -3  14   3     1077.04     1130.10     49.21 o
  -2  14   3      916.10      870.62     68.21 o
  -1  14   3      138.01      178.75     15.04 o
   0  14   3      125.36      131.52     15.97 o
   1  14   3      458.05      435.69     30.99 o
   2  14   3      368.85      404.96     29.17 o
   3  14   3       70.60       70.88     22.40 o
   4  14   3       28.83       11.59     11.94 o
   5  14   3       27.89      -10.63     17.92 o
   6  14   3      134.27      145.35     33.62 o
   7  14   3       40.65       -0.17     27.96 o
   8  14   3      105.57       49.74     58.18 o
   9  14   3        2.44       -8.90     31.80 o
  -9  15   3       18.63       51.52     22.63 o
  -8  15   3      138.58      161.39     32.17 o
  -7  15   3       64.75       80.21     20.96 o
  -6  15   3      265.83      290.75     33.31 o
  -5  15   3        7.47       15.26     11.23 o
  -4  15   3      245.99      218.12     23.17 o
  -3  15   3      161.56      185.34     21.64 o
  -2  15   3       58.24       79.23     17.18 o
  -1  15   3        2.54       22.24     11.71 o
   0  15   3      118.58       94.61     10.81 o
   1  15   3        1.30       16.58     12.43 o
   2  15   3       24.62       46.64     12.69 o
   3  15   3        0.78       29.19     33.98 o
   4  15   3       50.60       42.99     22.15 o
   5  15   3      202.53      220.19     42.17 o
   6  15   3      164.81      153.26     36.09 o
   7  15   3        0.82      -49.82     33.22 o
   8  15   3       49.58       -5.57     59.55 o
  -8  16   3       62.73       59.89     25.68 o
  -7  16   3        1.94      -17.00     20.28 o
  -6  16   3       87.73       85.70     21.60 o
  -5  16   3      116.29      146.42     24.13 o
  -4  16   3       88.75       99.08     14.67 o
  -3  16   3      230.30      249.57     28.96 o
  -2  16   3      657.75      661.21     40.55 o
  -1  16   3        0.66        1.64     14.94 o
   0  16   3        6.58       -2.90      9.62 o
   1  16   3      603.04      570.85     29.92 o
   2  16   3      111.15      165.98     25.90 o
   3  16   3       15.51      -26.45     17.63 o
   4  16   3       89.41      103.35     28.84 o
   5  16   3      142.11      139.46     29.45 o
   6  16   3       63.36       40.43     34.41 o
   7  16   3       24.16      -31.73     32.19 o
  -7  17   3        4.26      -13.55     22.30 o
  -6  17   3       63.92       81.49     28.45 o
  -5  17   3      155.04      194.74     34.68 o
  -4  17   3        7.17       18.10     14.14 o
  -3  17   3      290.12      273.30     29.28 o
  -2  17   3        4.12       21.88     16.49 o
  -1  17   3      183.55      176.70     22.96 o
   0  17   3        2.66        6.13     11.77 o
   1  17   3      270.56      268.56     35.20 o
   2  17   3       10.69       37.80     31.15 o
   3  17   3      370.16      380.43     39.30 o
   4  17   3       87.45       60.75     25.52 o
   5  17   3      233.81      286.50     46.59 o
   6  17   3       20.21      -13.89     31.29 o
   7  17   3       28.22      -26.74     67.21 o
  -6  18   3       59.26      150.26     38.00 o
  -5  18   3       46.13       91.16     29.98 o
  -4  18   3       34.37       42.89     28.10 o
  -3  18   3        7.96      -15.55     28.69 o
  -2  18   3      404.90      481.87     35.51 o
  -1  18   3       26.87       18.96     12.98 o
   0  18   3      388.63      358.40     40.75 o
   1  18   3      435.32      483.73     64.42 o
   2  18   3      220.57      319.42     37.78 o
   3  18   3        4.43        1.11     14.00 o
   4  18   3       32.05       30.57     16.92 o
   5  18   3      439.59      534.71     54.56 o
   6  18   3      121.32      108.59     47.27 o
  -5  19   3       17.75       60.31     32.28 o
  -4  19   3      155.03      126.20     24.69 o
  -3  19   3       35.35       -1.13     17.97 o
  -2  19   3       18.67       36.06     16.80 o
  -1  19   3       34.12       47.90     18.15 o
   0  19   3        4.90      -27.69     24.58 o
   1  19   3        3.16       48.51     23.00 o
   2  19   3        4.75       16.99     19.43 o
   3  19   3       20.01       52.86     20.53 o
   4  19   3        3.97        5.29     17.47 o
   5  19   3       23.20       37.92     25.35 o
  -4  20   3       93.31       99.26     28.20 o
  -3  20   3      218.22      239.80     38.92 o
  -2  20   3       57.80       41.05     27.01 o
  -1  20   3       11.39      -10.52     16.95 o
   0  20   3        4.93       39.96     36.11 o
   1  20   3       49.92       38.46     25.91 o
   2  20   3       83.76      121.67     36.21 o
   3  20   3        1.05       17.62     22.17 o
  -2  21   3       16.01       42.16     33.63 o
  -1  21   3      154.83      118.32     54.39 o
   0  21   3       10.14       35.22     26.50 o
   1  21   3       38.77       73.19     27.13 o
 -12   0   4       10.37        4.46     35.93 o
 -10   0   4       14.24       -2.64     20.85 o
  -8   0   4     2346.45     2279.65    109.79 o
  -6   0   4      122.49      118.47     28.05 o
  -4   0   4     1829.57     1647.23     63.71 o
  -2   0   4     8638.49     8416.98     83.48 o
   0   0   4   237040.36   254018.00   1756.87 o
   2   0   4     2348.93     2163.65     44.76 o
   4   0   4     4475.48     4492.17    116.19 o
   6   0   4      624.08      651.00     46.06 o
   8   0   4     3686.80     3961.51    162.78 o
  10   0   4      119.84       69.46     43.42 o
 -12   1   4       64.18       49.62     20.71 o
 -11   1   4      105.22       53.49     20.87 o
 -10   1   4      574.34      503.92     58.17 o
  -9   1   4       50.46       36.47     14.22 o
  -8   1   4     1872.23     1893.00     67.63 o
  -7   1   4       46.62       27.95     15.52 o
  -6   1   4      161.70       95.77     12.30 o
  -5   1   4      873.11      868.22     36.13 o
  -4   1   4       68.93       44.74      5.75 o
  -3   1   4     2050.42     2111.93     43.81 o
  -2   1   4     4841.17     4955.00     61.12 o
  -1   1   4     3598.39     3588.52     34.99 o
   0   1   4    23892.42    24961.00    228.53 o
   1   1   4     2895.07     2863.64     37.86 o
   2   1   4     4738.96     5106.19     48.23 o
   3   1   4     2922.64     2844.90     35.18 o
   4   1   4     1179.00     1403.57     36.08 o
   5   1   4     2126.77     2258.86     48.89 o
   6   1   4      532.87      482.99     27.37 o
   7   1   4      542.65      453.83     24.16 o
   8   1   4      306.35      331.20     38.78 o
   9   1   4       83.13       51.18     11.52 o
  10   1   4       44.24       26.38     13.71 o
  11   1   4       35.08       25.75     23.27 o
 -12   2   4        0.74       -0.84     22.82 o
 -11   2   4      927.22      858.31     64.31 o
 -10   2   4        0.64      -15.33     14.25 o
  -9   2   4      167.05      142.08     25.38 o
  -8   2   4     1164.81     1144.26     53.44 o
  -7   2   4     3463.01     3622.68     79.79 o
  -6   2   4     1069.13     1122.30     45.25 o
  -5   2   4       83.97       98.65      9.45 o
  -4   2   4      576.99      601.31     24.46 o
  -3   2   4     3390.87     3564.96     48.75 o
  -2   2   4      767.61      820.59     16.91 o
  -1   2   4     1793.94     1728.80     25.40 o
   0   2   4    24793.90    25995.71    219.58 o
   1   2   4     2062.38     2249.87     28.11 o
   2   2   4     1578.07     1568.20     23.71 o
   3   2   4      975.13      991.64     20.65 o
   4   2   4       32.09       54.26      7.61 o
   5   2   4      383.04      418.08     20.21 o
   6   2   4      623.48      659.51     27.58 o
   7   2   4     4031.24     4271.70     91.76 o
   8   2   4     1467.42     1449.53     56.37 o
   9   2   4      230.49      232.29     19.25 o
  10   2   4       85.85       92.94     17.63 o
  11   2   4      379.13      418.24     43.16 o
 -12   3   4      130.53      159.77     32.14 o
 -11   3   4       95.37       74.77     17.75 o
 -10   3   4       79.96       48.92     20.43 o
  -9   3   4      217.70      200.36     21.35 o
  -8   3   4       14.38       -4.80     15.62 o
  -7   3   4      236.12      249.71     20.35 o
  -6   3   4     1710.74     1683.33     49.77 o
  -5   3   4      963.30     1038.72     39.96 o
  -4   3   4     3936.90     4148.24     79.64 o
  -3   3   4     1166.24     1216.30     22.08 o
  -2   3   4     3620.61     3718.05     44.43 o
  -1   3   4     1986.48     2015.41     36.67 o
   0   3   4     2331.11     2330.27     37.37 o
   1   3   4       39.91       30.26      3.90 o
   2   3   4      157.67      182.27      8.79 o
   3   3   4      554.91      522.51     14.27 o
   4   3   4        6.15       12.27      4.42 o
   5   3   4      926.77      948.12     26.89 o
   6   3   4       25.93       16.51     11.63 o
   7   3   4       77.95       80.27     10.01 o
   8   3   4       29.14       19.89     12.01 o
   9   3   4        0.14       -9.60     11.80 o
  10   3   4       45.15       48.23     14.81 o
  11   3   4      157.25       98.11     50.92 o
 -12   4   4       70.75       74.31     37.63 o
 -11   4   4       43.07       51.12     21.23 o
 -10   4   4      175.92      126.13     24.84 o
  -9   4   4      993.81      928.59     59.85 o
  -8   4   4      780.77      704.02     40.17 o
  -7   4   4       13.31       -5.62     12.41 o
  -6   4   4       59.29       66.41      9.61 o
  -5   4   4     1775.63     1735.10     46.64 o
  -4   4   4     1938.30     2082.32     47.89 o
  -3   4   4      870.86     1033.93     26.35 o
  -2   4   4     1376.62     1409.19     27.25 o
  -1   4   4     5269.22     5280.35     70.47 o
   0   4   4     1578.92     1657.37     30.19 o
   1   4   4     5635.94     5572.29     78.42 o
   2   4   4     1692.16     1693.09     29.30 o
   3   4   4       25.30       25.90      5.08 o
   4   4   4     2250.97     2377.28     41.83 o
   5   4   4     2542.41     2565.50     48.37 o
   6   4   4       82.70       91.46     23.00 o
   7   4   4      440.11      441.00     24.00 o
   8   4   4      729.56      759.74     33.84 o
   9   4   4      423.63      445.06     44.15 o
  10   4   4       72.91       73.37     22.13 o
  11   4   4       14.68      -39.31     31.89 o
 -12   5   4       27.15       27.24     31.36 o
 -11   5   4       31.95       17.34     20.24 o
 -10   5   4       33.49        9.59     12.16 o
  -9   5   4        5.09       12.19     11.48 o
  -8   5   4       48.42       29.20     11.14 o
  -7   5   4       68.38       63.11     12.78 o
  -6   5   4       73.00       57.96     13.08 o
  -5   5   4       42.48       45.10      6.92 o
  -4   5   4       14.57        3.54      6.14 o
  -3   5   4      363.54      377.02     15.37 o
  -2   5   4      457.82      445.96     15.54 o
  -1   5   4     1410.36     1198.80     30.78 o
   0   5   4     1131.79     1126.47     21.76 o
   1   5   4     7628.42     7283.69     94.65 o
   2   5   4        0.73       10.63     12.39 o
   3   5   4     1886.48     1909.46     34.34 o
   4   5   4       16.58       23.60      5.92 o
   5   5   4      246.09      231.73     17.76 o
   6   5   4      102.65       74.12     17.72 o
   7   5   4       85.25      118.60     14.36 o
   8   5   4       95.50      108.07     23.67 o
   9   5   4        7.70        9.15     14.01 o
  10   5   4        9.92       -4.72     25.46 o
  11   5   4      141.14      130.41     27.83 o
 -12   6   4       14.70        2.25     22.24 o
 -11   6   4        7.95        1.35     25.38 o
 -10   6   4      142.18      128.75     22.50 o
  -9   6   4      236.81      248.71     25.24 o
  -8   6   4       59.09       31.55     13.64 o
  -7   6   4      133.05      151.16     22.75 o
  -6   6   4     1832.26     1814.16     50.68 o
  -5   6   4     1598.92     1588.94     37.53 o
  -4   6   4        9.97       17.91     11.07 o
  -3   6   4     1100.41     1162.78     39.11 o
  -2   6   4     1802.16     1650.28     34.49 o
  -1   6   4     2177.92     2163.17     34.55 o
   0   6   4     4287.94     4152.77     52.06 o
   1   6   4      429.00      442.21     19.49 o
   2   6   4     7964.70     7561.27     73.13 o
   3   6   4      101.08      122.14      8.98 o
   4   6   4     2284.86     2287.67     43.96 o
   5   6   4     1886.73     1987.67     53.27 o
   6   6   4     5680.15     5854.89    103.49 o
   7   6   4      106.50       88.44     17.32 o
   8   6   4     1220.96     1209.24     53.87 o
   9   6   4      109.83      168.65     39.39 o
  10   6   4      263.54      227.30     56.31 o
  11   6   4        4.56      -43.91     37.69 o
 -11   7   4       48.52       52.10     21.60 o
 -10   7   4      353.49      352.13     41.87 o
  -9   7   4       85.56       85.93     22.03 o
  -8   7   4     1571.78     1374.02     77.34 o
  -7   7   4      203.20      218.40     20.97 o
  -6   7   4     2229.57     2274.02     51.13 o
  -5   7   4        2.97        1.05      7.51 o
  -4   7   4     2282.40     2361.55     68.29 o
  -3   7   4       33.56       46.53     10.73 o
  -2   7   4      745.89      742.62     21.01 o
  -1   7   4     2797.64     3022.68     41.62 o
   0   7   4      780.40      842.12     20.09 o
   1   7   4     5966.01     6222.27    125.27 o
   2   7   4     2548.55     2737.37     46.18 o
   3   7   4     1011.15      956.80     25.97 o
   4   7   4      721.21      796.12     25.20 o
   5   7   4      500.03      497.83     25.37 o
   6   7   4      129.60      114.67     15.04 o
   7   7   4      660.15      628.31     66.70 o
   8   7   4      643.52      651.70     65.89 o
   9   7   4      126.16       87.74     25.28 o
  10   7   4      193.50      150.60     53.09 o
  11   7   4       82.90       65.99     22.98 o
 -11   8   4      145.49       79.20     23.60 o
 -10   8   4       13.75      -15.91     17.46 o
  -9   8   4      397.09      388.46     36.69 o
  -8   8   4      241.19      196.39     23.45 o
  -7   8   4     1603.89     1541.79     45.52 o
  -6   8   4     1161.18     1178.79     41.28 o
  -5   8   4      718.17      615.19     31.75 o
  -4   8   4        2.97        7.51      8.27 o
  -3   8   4     3065.53     3063.42     85.45 o
  -2   8   4     1423.29     1334.69     27.28 o
  -1   8   4     4892.32     5017.55     55.75 o
   0   8   4     3461.34     3611.88     74.20 o
   1   8   4     2360.62     2684.38     53.24 o
   2   8   4     5740.37     5324.45     69.00 o
   3   8   4      162.78      121.78     12.03 o
   4   8   4      381.48      357.75     16.89 o
   5   8   4        5.12        6.79     11.14 o
   6   8   4     1741.71     1786.34     72.81 o
   7   8   4      147.73      142.64     22.85 o
   8   8   4       27.58        2.30     62.00 o
   9   8   4        3.17      -21.33     72.25 o
  10   8   4      249.83      201.54     35.92 o
 -11   9   4       99.07       97.78     31.68 o
 -10   9   4        8.32       11.74     18.13 o
  -9   9   4        0.93      -19.46     18.96 o
  -8   9   4       16.23        1.40     13.41 o
  -7   9   4       14.31       24.37     14.59 o
  -6   9   4       75.70       90.58     18.20 o
  -5   9   4      215.35      219.45     17.74 o
  -4   9   4      720.81      671.59     38.39 o
  -3   9   4     1023.68     1013.19     38.12 o
  -2   9   4      517.59      477.38     15.42 o
  -1   9   4     6166.59     6461.95     84.23 o
   0   9   4       49.27       50.69      5.50 o
   1   9   4     6268.20     6836.15     79.15 o
   2   9   4      530.89      555.81     24.14 o
   3   9   4     1839.87     1978.22     47.67 o
   4   9   4      578.61      561.91     27.80 o
   5   9   4     1263.59     1256.46     43.15 o
   6   9   4        0.18       44.05     18.84 o
   7   9   4      695.58      602.86     63.93 o
   8   9   4       86.52       58.29     27.03 o
   9   9   4      100.73       59.90     26.38 o
  10   9   4       11.30       12.46     30.97 o
 -11  10   4       13.89       20.36     19.72 o
 -10  10   4      401.85      508.48     56.00 o
  -9  10   4      243.79      157.87     21.58 o
  -8  10   4       74.64       36.43     13.60 o
  -7  10   4      465.50      388.04     36.36 o
  -6  10   4      100.81       94.14     22.11 o
  -5  10   4      173.14      142.26     11.18 o
  -4  10   4      976.85      994.58     35.07 o
  -3  10   4       96.34       68.08     19.86 o
  -2  10   4       46.68       37.45     11.69 o
  -1  10   4      636.28      617.56     28.37 o
   0  10   4      957.40      820.37     25.06 o
   1  10   4      104.55       91.32     11.92 o
   2  10   4      299.69      292.84     15.62 o
   3  10   4      294.23      319.89     19.62 o
   4  10   4     1806.81     1815.02     50.78 o
   5  10   4      300.40      293.51     19.61 o
   6  10   4       10.52       26.58     46.25 o
   7  10   4       76.34       48.68     26.35 o
   8  10   4        5.02      -27.00     27.63 o
   9  10   4       10.05      -38.20     30.95 o
  10  10   4      189.25      194.29     39.99 o
 -10  11   4       46.42       79.12     28.92 o
  -9  11   4        1.39      -33.30     22.20 o
  -8  11   4      139.35      122.96     21.61 o
  -7  11   4       45.59       37.83     15.13 o
  -6  11   4     1035.02     1048.29     56.42 o
  -5  11   4       77.17       48.65     20.24 o
  -4  11   4      977.31      895.89     60.76 o
  -3  11   4     1578.78     1638.47     50.23 o
  -2  11   4        8.08        0.68      7.77 o
  -1  11   4      377.44      366.07     22.72 o
   0  11   4      139.38      129.35     11.06 o
   1  11   4      199.63      196.20     14.17 o
   2  11   4      184.66      170.27     12.72 o
   3  11   4     1021.13     1115.06     31.10 o
   4  11   4      613.04      619.50     26.56 o
   5  11   4      265.31      328.24     35.55 o
   6  11   4      284.09      236.21     40.93 o
   7  11   4       25.30       22.09     20.20 o
   8  11   4       13.28      -27.45     26.43 o
   9  11   4        3.13      -13.81     29.98 o
  10  11   4        8.08       -0.61     34.50 o
 -10  12   4      308.86      344.81     46.82 o
  -9  12   4       49.41       56.42     17.56 o
  -8  12   4      250.53      285.94     32.09 o
  -7  12   4      521.22      645.60     47.89 o
  -6  12   4       55.15       75.67     18.17 o
  -5  12   4      418.72      428.56     34.93 o
  -4  12   4       67.55       51.26     15.90 o
  -3  12   4     1821.17     1815.94     66.54 o
  -2  12   4      922.25      860.31     21.17 o
  -1  12   4       14.99       12.43      9.28 o
   0  12   4      672.56      697.72     32.99 o
   1  12   4      169.95      158.59     22.59 o
   2  12   4     1583.77     1680.02     48.95 o
   3  12   4       22.35       41.68     10.90 o
   4  12   4       42.38       49.53     14.56 o
   5  12   4        3.61        0.91     19.38 o
   6  12   4       33.07       27.16     18.02 o
   7  12   4      565.30      622.30     70.35 o
   8  12   4      220.82      242.66     46.31 o
   9  12   4       21.99       -9.71     33.52 o
  -9  13   4       49.48       50.18     15.76 o
  -8  13   4      269.38      320.42     35.95 o
  -7  13   4       89.03      100.29     22.57 o
  -6  13   4      168.38      130.48     20.81 o
  -5  13   4       28.39       17.18     15.08 o
  -4  13   4       55.49       65.21     17.82 o
  -3  13   4      514.44      443.93     46.72 o
  -2  13   4       17.32       -3.50      9.45 o
  -1  13   4      130.77       93.19      8.12 o
   0  13   4      351.13      384.90     27.56 o
   1  13   4      412.49      375.23     24.83 o
   2  13   4       94.28      108.95     14.95 o
   3  13   4     1119.74     1140.07     52.26 o
   4  13   4      869.73      872.82     50.26 o
   5  13   4        5.49       -5.26     14.09 o
   6  13   4      580.61      558.21     65.67 o
   7  13   4       99.34       74.17     23.01 o
   8  13   4      127.01       79.63     25.36 o
   9  13   4       15.36      -18.06     45.36 o
  -9  14   4       37.24       64.38     20.16 o
  -8  14   4       66.47       69.44     18.21 o
  -7  14   4       12.66       11.66     15.95 o
  -6  14   4        0.23       15.07     14.28 o
  -5  14   4      570.22      554.97     42.61 o
  -4  14   4      266.26      284.60     34.32 o
  -3  14   4      170.96      128.16     30.29 o
  -2  14   4     2717.99     2532.82     92.42 o
  -1  14   4      792.12      824.20     31.77 o
   0  14   4     2122.53     2262.55     64.76 o
   1  14   4        1.35        6.10     12.70 o
   2  14   4      547.10      542.86     39.09 o
   3  14   4      419.27      480.97     33.81 o
   4  14   4      200.42      217.23     22.78 o
   5  14   4       31.95       37.25     17.43 o
   6  14   4      102.25      117.86     31.68 o
   7  14   4       51.24       28.79     35.66 o
   8  14   4      171.50      149.14     39.48 o
  -8  15   4       19.95       36.78     18.38 o
  -7  15   4        6.27       16.42     17.63 o
  -6  15   4       24.37        1.71     15.24 o
  -5  15   4      199.23      205.68     29.68 o
  -4  15   4       49.08       59.88     21.15 o
  -3  15   4      359.58      347.57     33.17 o
  -2  15   4      139.01      188.31     22.74 o
  -1  15   4      360.75      377.92     27.49 o
   0  15   4       12.71       27.04     10.27 o
   1  15   4      774.02      848.93     40.67 o
   2  15   4      193.53      195.79     26.56 o
   3  15   4      867.75      956.07     47.87 o
   4  15   4       18.01       20.47     16.50 o
   5  15   4      357.51      381.92     42.80 o
   6  15   4       88.38       97.74     33.94 o
   7  15   4       54.05       22.73     22.94 o
   8  15   4       11.35       34.13     34.30 o
  -8  16   4      125.82      203.24     41.57 o
  -7  16   4       19.59       38.11     21.82 o
  -6  16   4      148.94      139.49     19.61 o
  -5  16   4      502.53      561.74     52.35 o
  -4  16   4        1.80        8.15     14.82 o
  -3  16   4      234.87      220.72     26.53 o
  -2  16   4       84.97      130.39     19.90 o
  -1  16   4      269.23      281.34     30.58 o
   0  16   4       70.38       47.81     12.73 o
   1  16   4        2.40       11.85     12.55 o
   2  16   4      135.83      209.37     29.91 o
   3  16   4        0.98       55.49     25.92 o
   4  16   4        2.28      -16.75     16.19 o
   5  16   4      128.87      128.18     27.85 o
   6  16   4      204.56      201.61     42.28 o
   7  16   4        4.89      -10.70     32.85 o
  -7  17   4       40.13       63.41     27.69 o
  -6  17   4       76.24      109.04     37.42 o
  -5  17   4       59.32      109.77     26.47 o
  -4  17   4      244.21      254.05     34.15 o
  -3  17   4       16.08        2.09     21.61 o
  -2  17   4      247.07      247.48     26.66 o
  -1  17   4        5.40        9.68     13.61 o
   0  17   4        2.42      -12.88     12.72 o
   1  17   4       67.86       81.13     17.41 o
   2  17   4       43.10       61.58     33.68 o
   3  17   4        2.10       33.67     22.62 o
   4  17   4       31.57       -4.48     16.96 o
   5  17   4        0.19        3.01     23.22 o
   6  17   4        5.76       -1.30     30.60 o
  -6  18   4        4.79       67.19     39.24 o
  -5  18   4      183.35      302.18     56.63 o
  -4  18   4      116.08      125.50     25.35 o
  -3  18   4       14.31       30.16     18.49 o
  -2  18   4       29.94       30.79     14.57 o
  -1  18   4      202.36      209.95     26.46 o
   0  18   4       48.44       63.79     21.08 o
   1  18   4       96.61      128.48     37.52 o
   2  18   4      257.24      273.91     34.98 o
   3  18   4        2.29       18.51     34.65 o
   4  18   4       34.73       21.39     17.22 o
   5  18   4       81.38      108.68     25.57 o
  -5  19   4       24.94       14.61     30.61 o
  -4  19   4        0.33       51.15     54.52 o
  -3  19   4      190.53      181.26     27.55 o
  -2  19   4        1.09      -10.62     14.39 o
  -1  19   4      263.55      293.11     41.83 o
   0  19   4       15.19        7.10     35.58 o
   1  19   4      210.34      222.58     46.17 o
   2  19   4       11.59       81.48     34.72 o
   3  19   4      102.96      133.10     22.54 o
   4  19   4        5.67       12.92     20.26 o
  -4  20   4      218.72      221.18     43.18 o
  -3  20   4        5.62      -12.03     20.75 o
  -2  20   4       59.32        0.62     27.57 o
  -1  20   4       82.25       91.62     29.60 o
   0  20   4      196.00      273.32     57.95 o
   1  20   4       81.10      129.08     31.28 o
   2  20   4      211.94      286.65     44.80 o
   3  20   4        5.83       -0.83     18.73 o
 -11   0   5       78.46       24.63     16.59 o
  -9   0   5      180.62      156.86     27.05 o
  -7   0   5     5975.45     6060.77    223.33 o
  -5   0   5      609.68      666.94     46.40 o
  -3   0   5     2353.35     2436.65     57.85 o
  -1   0   5     1671.96     1801.98     40.49 o
   1   0   5     3890.82     4154.99     92.02 o
   3   0   5     5450.84     5627.12    109.28 o
   5   0   5      617.08      732.46     49.19 o
   7   0   5     1586.24     1714.23     84.27 o
   9   0   5        5.61        9.52     14.16 o
  11   0   5      651.86      802.05    111.34 o
 -12   1   5        1.11       -8.92     15.78 o
 -11   1   5       37.10       -1.69     15.37 o
 -10   1   5       98.87       67.46     11.16 o
  -9   1   5      430.04      395.10     31.76 o
  -8   1   5     1990.09     1979.82     79.87 o
  -7   1   5      954.20      933.11     50.74 o
  -6   1   5     2926.03     2968.58     74.39 o
  -5   1   5     1474.41     1439.42     34.92 o
  -4   1   5     3959.65     3942.04     55.78 o
  -3   1   5      764.97      739.63     22.54 o
  -2   1   5       23.29       23.47      3.95 o
  -1   1   5    29844.07    30390.04    164.41 o
   0   1   5     2088.89     2092.37     40.96 o
   1   1   5     5159.58     5193.41     92.03 o
   2   1   5      906.52     1006.92     23.09 o
   3   1   5     5143.91     5303.12     85.16 o
   4   1   5       25.64       38.69     14.60 o
   5   1   5      177.45      171.41     14.87 o
   6   1   5      357.63      279.78     39.72 o
   7   1   5      275.02      285.64     24.57 o
   8   1   5      235.90      303.70     28.53 o
   9   1   5        0.74       11.44     10.44 o
  10   1   5      275.15      288.40     35.84 o
  11   1   5       15.51       11.81     21.08 o
 -12   2   5       10.93      -12.27     20.38 o
 -11   2   5       58.32       16.07     11.78 o
 -10   2   5      418.94      325.93     35.36 o
  -9   2   5       57.97       30.79     14.88 o
  -8   2   5      434.86      482.09     40.26 o
  -7   2   5       26.02        6.84      3.67 o
  -6   2   5      115.85      105.18     23.18 o
  -5   2   5     6707.51     6810.69    104.00 o
  -4   2   5     1778.54     1796.89     49.07 o
  -3   2   5     1336.60     1336.51     34.80 o
  -2   2   5       33.52       34.31      5.46 o
  -1   2   5     1568.04     1557.77     27.57 o
   0   2   5     3626.47     3634.46     61.00 o
   1   2   5      210.17      236.02     11.06 o
   2   2   5     1675.91     1673.70     37.71 o
   3   2   5     1536.05     1496.42     28.01 o
   4   2   5     3806.32     3757.35     46.69 o
   5   2   5      314.23      336.71     16.42 o
   6   2   5       37.84       32.52      8.25 o
   7   2   5      768.37      731.68     38.54 o
   8   2   5      313.54      362.73     26.50 o
   9   2   5      293.26      283.72     27.48 o
  10   2   5       75.42       68.55     15.56 o
  11   2   5      143.68      173.19     35.59 o
 -12   3   5        0.57       -2.64     29.39 o
 -11   3   5      106.28       97.02     17.06 o
 -10   3   5        7.38      -12.03     14.04 o
  -9   3   5       86.36       72.67     17.08 o
  -8   3   5      766.94      743.66     42.02 o
  -7   3   5       77.59       92.77     14.99 o
  -6   3   5     1259.68     1383.32     56.85 o
  -5   3   5     1410.03     1313.47     59.78 o
  -4   3   5     3723.33     3888.35     72.25 o
  -3   3   5     4809.54     4704.93     52.82 o
  -2   3   5        5.50        1.37      3.48 o
  -1   3   5     3076.99     2965.96     41.40 o
   0   3   5     3280.79     3504.77     55.85 o
   1   3   5     3094.63     3139.71     59.80 o
   2   3   5     2763.55     2719.78     42.97 o
   3   3   5     2032.68     1838.38     35.81 o
   4   3   5        7.94       17.25      4.80 o
   5   3   5     1389.99     1394.20     34.38 o
   6   3   5      392.34      391.89     19.56 o
   7   3   5      224.93      207.52     19.48 o
   8   3   5      151.71      179.05     19.29 o
   9   3   5       68.62       66.85     13.67 o
  10   3   5      424.28      435.82     37.47 o
  11   3   5        0.38       -8.18     24.11 o
 -12   4   5      447.96      450.79     66.16 o
 -11   4   5       76.45       56.76     21.85 o
 -10   4   5       18.94        7.95     15.23 o
  -9   4   5      389.82      373.92     41.84 o
  -8   4   5      413.97      403.83     31.38 o
  -7   4   5     2962.94     3181.60     95.27 o
  -6   4   5      507.33      409.11     28.37 o
  -5   4   5     5966.74     6044.20    109.82 o
  -4   4   5     1317.55     1257.54     46.23 o
  -3   4   5     6657.84     7003.31     76.21 o
  -2   4   5     6343.94     6166.77     62.85 o
  -1   4   5     7720.21     7691.31     71.76 o
   0   4   5      992.73     1090.98     29.56 o
   1   4   5     1856.36     1640.45     31.59 o
   2   4   5     1322.09     1236.96     29.35 o
   3   4   5      297.17      281.34     14.71 o
   4   4   5     1207.68     1205.07     30.22 o
   5   4   5      156.18      157.12     11.08 o
   6   4   5     2211.27     2281.83     51.72 o
   7   4   5      123.63       87.90     14.74 o
   8   4   5      346.52      348.70     29.88 o
   9   4   5      116.22      123.61     19.81 o
  10   4   5      623.16      762.18     54.65 o
  11   4   5       30.19       22.64     20.64 o
 -12   5   5       49.42      106.36    110.14 o
 -11   5   5       61.23       36.38     23.95 o
 -10   5   5      176.07      164.17     28.89 o
  -9   5   5       70.59       50.78     14.94 o
  -8   5   5      283.10      297.68     25.88 o
  -7   5   5       20.29       23.34     10.48 o
  -6   5   5     1650.55     1698.22     68.74 o
  -5   5   5      627.81      714.17     33.11 o
  -4   5   5     2913.91     2738.15     81.21 o
  -3   5   5     2968.22     3172.49     54.62 o
  -2   5   5     5607.72     5658.09     65.71 o
  -1   5   5      111.81       98.40      9.00 o
   0   5   5     3640.03     3837.19     50.99 o
   1   5   5      282.00      337.81     14.04 o
   2   5   5      693.75      815.75     26.10 o
   3   5   5     1408.96     1383.56     28.92 o
   4   5   5     1435.17     1397.41     25.90 o
   5   5   5      328.42      350.84     25.73 o
   6   5   5      205.51      224.61     20.95 o
   7   5   5      166.74      164.50     17.94 o
   8   5   5       99.11      138.02     21.07 o
   9   5   5       71.02       58.56     17.39 o
  10   5   5        9.09       10.18     19.87 o
  11   5   5        1.01      -18.22     25.29 o
 -11   6   5        1.89       20.67     38.69 o
 -10   6   5        1.42       10.31     36.49 o
  -9   6   5      423.08      418.51     38.10 o
  -8   6   5      385.66      374.55     27.86 o
  -7   6   5      141.06      114.83     21.92 o
  -6   6   5      209.69      200.51     18.14 o
  -5   6   5     2287.24     2168.60     54.75 o
  -4   6   5       16.85       15.79      8.09 o
  -3   6   5      669.68      778.39     23.88 o
  -2   6   5     4559.78     4532.45     69.15 o
  -1   6   5       40.14       54.43      6.46 o
   0   6   5     1909.88     1763.89     42.85 o
   1   6   5      914.25      912.55     36.41 o
   2   6   5     4311.56     4376.27     83.01 o
   3   6   5      438.49      417.24     17.21 o
   4   6   5      136.83      149.22     10.57 o
   5   6   5     2118.58     2111.42     50.99 o
   6   6   5      664.99      608.36     35.15 o
   7   6   5      747.06      744.62     39.74 o
   8   6   5       64.44       58.17     16.90 o
   9   6   5      703.92      839.61     81.48 o
  10   6   5        6.43      -10.94     27.48 o
  11   6   5       79.34       91.09     25.06 o
 -11   7   5        6.59        8.43     24.07 o
 -10   7   5       62.80       77.19     21.12 o
  -9   7   5      186.46      183.14     25.48 o
  -8   7   5        0.73        4.88     16.74 o
  -7   7   5      130.38      126.99     13.74 o
  -6   7   5       12.75       20.70     10.64 o
  -5   7   5      718.40      660.05     25.42 o
  -4   7   5      103.09       68.98      8.59 o
  -3   7   5     4150.45     4055.90     65.62 o
  -2   7   5      754.70      830.30     27.56 o
  -1   7   5      813.91      757.54     22.92 o
   0   7   5       28.85       39.74      4.44 o
   1   7   5       35.50       49.21      6.85 o
   2   7   5       11.26       24.02     10.97 o
   3   7   5     1098.63      946.96     27.73 o
   4   7   5      176.75      181.54     12.88 o
   5   7   5      350.80      353.56     24.17 o
   6   7   5        0.73      -24.46     16.30 o
   7   7   5       18.95       23.97     18.80 o
   8   7   5        5.75       -4.33     28.23 o
   9   7   5       78.81       73.89     28.51 o
  10   7   5        7.81       -7.97     23.75 o
 -11   8   5       58.27       63.92     30.83 o
 -10   8   5        1.74       17.95     24.69 o
  -9   8   5       13.68        3.94     17.00 o
  -8   8   5      287.75      243.11     29.99 o
  -7   8   5      843.53      798.00     50.18 o
  -6   8   5      316.28      328.54     24.63 o
  -5   8   5      468.57      448.43     29.38 o
  -4   8   5     1937.60     1755.49     70.76 o
  -3   8   5       43.24       32.31      7.61 o
  -2   8   5     2433.01     2446.93     43.40 o
  -1   8   5     3065.32     3115.71     45.97 o
   0   8   5     4584.59     4237.65     84.00 o
   1   8   5      761.08      719.18     29.35 o
   2   8   5     1271.32     1274.98     35.64 o
   3   8   5      107.77      138.85     16.19 o
   4   8   5     1139.80     1197.08     31.03 o
   5   8   5     5254.87     5247.93    115.65 o
   6   8   5      275.92      320.32     34.47 o
   7   8   5      511.88      499.04     61.03 o
   8   8   5      167.28      175.35     35.74 o
   9   8   5      620.92      708.60     78.76 o
  10   8   5       29.15       -2.09     29.53 o
 -11   9   5       14.05       -1.55     25.18 o
 -10   9   5       24.64       14.76     29.43 o
  -9   9   5        9.20        1.91     18.18 o
  -8   9   5      454.98      469.47     40.89 o
  -7   9   5       78.33      110.43     24.58 o
  -6   9   5      661.53      791.35     47.40 o
  -5   9   5      872.95      867.26     40.47 o
  -4   9   5     1513.53     1601.09     69.95 o
  -3   9   5     1439.99     1493.24     50.55 o
  -2   9   5     1194.11     1227.83     31.01 o
  -1   9   5       80.86       71.98      6.69 o
   0   9   5     1338.99     1313.22     41.61 o
   1   9   5     1747.71     1817.16     47.41 o
   2   9   5      120.80      141.31     13.04 o
   3   9   5      319.87      346.53     27.21 o
   4   9   5      841.70      852.75     37.70 o
   5   9   5      246.54      288.65     26.41 o
   6   9   5     2244.95     2441.66    105.27 o
   7   9   5      437.56      468.33     59.10 o
   8   9   5      252.68      282.22     48.37 o
   9   9   5       82.00       80.82     34.85 o
  10   9   5       59.80       17.77     27.03 o
 -10  10   5       13.49       -0.44     18.22 o
  -9  10   5       94.10      130.24     23.78 o
  -8  10   5      156.44      180.37     25.09 o
  -7  10   5     2304.93     2453.21     90.24 o
  -6  10   5      160.38      140.12     32.13 o
  -5  10   5     1352.66     1248.34     49.57 o
  -4  10   5       13.99       28.19     13.67 o
  -3  10   5     4879.68     4815.13     91.32 o
  -2  10   5     1817.13     1765.95     35.78 o
  -1  10   5      192.34      178.17     12.05 o
   0  10   5       53.57       42.17     10.11 o
   1  10   5     1444.69     1430.50     44.09 o
   2  10   5      368.06      348.24     20.87 o
   3  10   5       18.44       23.03     18.14 o
   4  10   5        0.14       18.06     16.91 o
   5  10   5     1237.12     1285.72     47.11 o
   6  10   5        0.03       81.43     37.12 o
   7  10   5      207.94      195.64     38.33 o
   8  10   5       64.34       32.24     23.79 o
   9  10   5        1.06      -30.03     28.63 o
  10  10   5       26.40       -2.17     30.07 o
 -10  11   5      280.86      332.39     37.75 o
  -9  11   5       97.57       65.64     19.24 o
  -8  11   5      378.31      376.52     37.47 o
  -7  11   5        1.54       31.18     16.18 o
  -6  11   5     1115.24     1057.62     64.82 o
  -5  11   5      194.12      164.89     17.84 o
  -4  11   5      140.28      128.75     28.72 o
  -3  11   5       19.92       10.56     13.60 o
  -2  11   5      263.82      249.36     13.39 o
  -1  11   5      927.06      943.31     27.51 o
   0  11   5      155.81      162.76     16.66 o
   1  11   5     1166.47     1179.38     41.80 o
   2  11   5       24.25       33.00      7.25 o
   3  11   5     1325.57     1383.34     57.13 o
   4  11   5      248.26      239.35     17.81 o
   5  11   5      715.86      745.23     50.79 o
   6  11   5     1056.60      956.77     84.22 o
   7  11   5       17.10       42.49     23.29 o
   8  11   5       16.19       60.85     26.80 o
   9  11   5        3.67      -25.67     31.20 o
 -10  12   5      134.77      147.60     31.84 o
  -9  12   5       36.98       21.81     21.47 o
  -8  12   5      120.65      119.78     21.19 o
  -7  12   5      282.88      309.18     34.68 o
  -6  12   5        0.76      -18.13     19.16 o
  -5  12   5      464.08      465.54     43.32 o
  -4  12   5     2033.78     2139.97    108.59 o
  -3  12   5     1551.62     1413.27     86.34 o
  -2  12   5      139.32      113.75     16.46 o
  -1  12   5      190.20      172.94     13.18 o
   0  12   5     2831.41     2806.89     67.45 o
   1  12   5      380.14      363.25     24.42 o
   2  12   5      907.00      884.60     35.30 o
   3  12   5      340.07      353.12     28.98 o
   4  12   5     1041.46     1128.41     48.56 o
   5  12   5      341.71      386.92     38.63 o
   6  12   5       11.11        8.88     17.79 o
   7  12   5       13.36       31.15     21.25 o
   8  12   5      281.63      321.24     56.83 o
   9  12   5        0.44       -3.07     30.08 o
  -9  13   5       12.34       17.65     22.70 o
  -8  13   5       30.02       45.06     20.93 o
  -7  13   5        0.71       -5.57     13.49 o
  -6  13   5        6.96        4.60     17.04 o
  -5  13   5       68.83       34.71     12.23 o
  -4  13   5      439.04      446.46     56.19 o
  -3  13   5       42.03       30.13      9.30 o
  -2  13   5     2610.09     2648.90     62.51 o
  -1  13   5      165.78      157.71     14.48 o
   0  13   5      288.77      312.08     24.46 o
   1  13   5     1249.29     1247.80     47.46 o
   2  13   5        4.43       -4.73      9.56 o
   3  13   5       16.89       71.94     15.98 o
   4  13   5      126.56      128.06     29.51 o
   5  13   5       69.87       83.05     22.08 o
   6  13   5       29.09       58.61     28.43 o
   7  13   5      226.60      216.59     47.58 o
   8  13   5       92.49      130.31     43.56 o
  -9  14   5        4.70       11.54     20.43 o
  -8  14   5       31.17       43.19     19.89 o
  -7  14   5      272.94      322.40     40.65 o
  -6  14   5      394.71      394.17     42.84 o
  -5  14   5        8.11        9.64     15.04 o
  -4  14   5       90.61       74.03     24.57 o
  -3  14   5       39.92       -0.96     13.49 o
  -2  14   5      993.19     1003.67     38.84 o
  -1  14   5       28.92       36.28      9.95 o
   0  14   5      257.59      218.71     21.32 o
   1  14   5      109.77       97.38     14.36 o
   2  14   5      521.99      534.94     39.06 o
   3  14   5     1162.35     1257.74     53.90 o
   4  14   5       14.25       24.44     14.98 o
   5  14   5      234.53      252.10     28.66 o
   6  14   5      223.85      227.30     48.31 o
   7  14   5      265.50      331.91     54.13 o
   8  14   5       25.39        9.55     23.99 o
  -8  15   5       96.09      128.61     27.31 o
  -7  15   5       59.96       44.73     21.93 o
  -6  15   5      315.95      308.67     38.05 o
  -5  15   5       94.12       85.01     19.72 o
  -4  15   5      360.96      329.74     38.31 o
  -3  15   5        3.74      -18.33     14.86 o
  -2  15   5       52.75       59.42     12.95 o
  -1  15   5       22.32       31.28     12.71 o
   0  15   5       30.87       23.67     11.01 o
   1  15   5      126.80      105.85     20.38 o
   2  15   5        2.53       16.75     13.80 o
   3  15   5        5.95       57.84     18.65 o
   4  15   5        1.58        8.83     13.48 o
   5  15   5       26.89       39.89     15.94 o
   6  15   5       46.96       69.09     22.10 o
   7  15   5        3.01       -0.58     26.31 o
  -8  16   5       30.12       40.09     34.85 o
  -7  16   5        6.04        6.23     20.56 o
  -6  16   5        0.77       -5.49     22.75 o
  -5  16   5      519.26      582.27     55.68 o
  -4  16   5       14.03        4.14     18.09 o
  -3  16   5        1.93      -25.96     21.45 o
  -2  16   5       64.12       82.49     16.68 o
  -1  16   5      195.97      209.21     26.76 o
   0  16   5       94.84       96.10     14.83 o
   1  16   5        5.29        7.65     11.50 o
   2  16   5      724.36      779.19     50.43 o
   3  16   5      484.51      573.63     47.58 o
   4  16   5      106.77      100.10     22.11 o
   5  16   5        0.51       -0.07     18.59 o
   6  16   5      113.27      117.26     32.20 o
   7  16   5       97.51      101.16     22.65 o
  -7  17   5        4.76       -5.89     50.86 o
  -6  17   5       55.44       38.86     27.21 o
  -5  17   5       40.68       31.84     18.03 o
  -4  17   5       12.99      -10.23     19.10 o
  -3  17   5       98.06       83.45     24.65 o
  -2  17   5       38.78       26.43     17.00 o
  -1  17   5       44.96       64.19     16.24 o
   0  17   5       34.24       16.82     20.18 o
   1  17   5      249.42      258.83     30.07 o
   2  17   5        1.16       18.82     17.48 o
   3  17   5      377.41      420.95     41.90 o
   4  17   5        3.56       -1.29     14.00 o
   5  17   5      217.21      293.91     44.97 o
   6  17   5       10.93      -12.12     26.01 o
  -6  18   5       35.92       88.00     34.27 o
  -5  18   5      483.68      554.78     56.22 o
  -4  18   5        7.28       13.58     18.40 o
  -3  18   5      125.94      155.69     26.83 o
  -2  18   5      329.97      361.83     33.78 o
  -1  18   5      518.95      561.11     54.04 o
   0  18   5      242.32      233.75     35.45 o
   1  18   5       26.01       58.74     29.60 o
   2  18   5      113.03      189.58     32.24 o
   3  18   5       18.82       14.34     22.84 o
   4  18   5       41.02       64.36     30.76 o
   5  18   5       89.62      124.31     41.77 o
  -5  19   5       27.31       50.73     28.21 o
  -4  19   5       51.00      120.63     40.22 o
  -3  19   5        0.49        1.96     19.98 o
  -2  19   5       63.71       68.60     15.96 o
  -1  19   5        3.47       20.86     21.80 o
   0  19   5       25.52       13.06     22.77 o
   1  19   5        6.49        9.00     27.43 o
   2  19   5       21.57       27.25     23.24 o
   3  19   5       10.83       13.19     16.24 o
   4  19   5       10.34        9.35     25.77 o
  -3  20   5      102.80       97.25     27.72 o
  -2  20   5       16.48       15.72     17.63 o
  -1  20   5        1.67       -3.25     24.50 o
   0  20   5        6.37       17.81     59.20 o
   1  20   5       10.22       39.98     26.99 o
   2  20   5       57.87       54.00     37.95 o
 -12   0   6      316.58      348.07     76.59 o
 -10   0   6      420.36      428.56     64.93 o
  -8   0   6      825.15      813.33     88.20 o
  -6   0   6     1204.78     1193.18     44.48 o
  -4   0   6      208.47      211.17     17.70 o
  -2   0   6       33.04       47.49      7.74 o
   0   0   6      357.29      398.63     24.05 o
   2   0   6     2631.83     2765.42     58.20 o
   4   0   6     4308.18     3973.19    109.92 o
   6   0   6       10.50       15.50     37.31 o
   8   0   6      753.47      775.30     64.65 o
  10   0   6      116.30       89.79     42.35 o
 -12   1   6       16.59       25.64     16.54 o
 -11   1   6      154.03      127.65     22.81 o
 -10   1   6      163.57      139.10     21.80 o
  -9   1   6      465.56      460.99     41.56 o
  -8   1   6       81.99       91.23     23.64 o
  -7   1   6      248.34      259.74     18.30 o
  -6   1   6      198.55      192.09     14.48 o
  -5   1   6        2.74        8.89     14.00 o
  -4   1   6      809.04      883.25     25.18 o
  -3   1   6     2300.94     2258.64     46.03 o
  -2   1   6     1305.54     1319.57     28.28 o
  -1   1   6     2951.88     2767.99     40.76 o
   0   1   6     1072.79     1029.34     33.70 o
   1   1   6     4575.02     4435.58     72.85 o
   2   1   6       32.02       45.27      6.75 o
   3   1   6     5536.79     5448.38     85.64 o
   4   1   6      876.36      930.29     32.61 o
   5   1   6     1119.11     1096.73     43.61 o
   6   1   6        2.23      -11.46     13.53 o
   7   1   6      186.01      194.15     21.72 o
   8   1   6      544.20      522.59     36.81 o
   9   1   6       62.88       72.58     22.48 o
  10   1   6        3.03      -23.70     15.80 o
  11   1   6       11.09       25.52     28.14 o
 -12   2   6      155.24      176.57     34.44 o
 -11   2   6      388.34      353.26     41.29 o
 -10   2   6      290.87      255.15     33.54 o
  -9   2   6      108.45      103.51     17.54 o
  -8   2   6      149.84      170.39     25.07 o
  -7   2   6      647.04      667.13     45.53 o
  -6   2   6     1176.60     1141.67     47.06 o
  -5   2   6     4553.11     4741.59     89.52 o
  -4   2   6     1088.28     1074.87     39.28 o
  -3   2   6     8773.74     8775.66     81.35 o
  -2   2   6     4139.88     3995.33     49.76 o
  -1   2   6       81.77       80.67      8.79 o
   0   2   6      309.52      337.75     19.14 o
   1   2   6     3165.31     3377.23     59.67 o
   2   2   6     2067.70     1958.00     38.96 o
   3   2   6       69.77       60.28      8.04 o
   4   2   6      513.93      535.32     22.02 o
   5   2   6      179.63      227.13     15.64 o
   6   2   6      664.65      615.81     30.45 o
   7   2   6      674.56      746.23     34.75 o
   8   2   6      225.37      188.95     17.86 o
   9   2   6      162.76      174.41     25.09 o
  10   2   6       40.87       77.03     18.54 o
  11   2   6      150.72      177.00     39.31 o
 -12   3   6      175.06      204.81     35.63 o
 -11   3   6       16.17       -7.64     17.63 o
 -10   3   6       95.54       98.00     22.06 o
  -9   3   6      124.85      130.41     23.19 o
  -8   3   6     1278.14     1340.73     59.02 o
  -7   3   6       68.71       90.77     17.59 o
  -6   3   6     2374.79     2469.55     78.30 o
  -5   3   6       10.13       29.76     19.94 o
  -4   3   6     2677.88     2820.06     56.48 o
  -3   3   6      904.02      913.14     25.52 o
  -2   3   6     1691.15     1717.62     36.25 o
  -1   3   6      543.39      645.00     22.02 o
   0   3   6     1841.11     1766.61     42.23 o
   1   3   6      614.32      637.80     26.90 o
   2   3   6     1428.19     1418.56     38.36 o
   3   3   6      917.44      953.04     32.19 o
   4   3   6        1.26       10.81      5.39 o
   5   3   6      146.82      158.19     10.90 o
   6   3   6      214.23      218.24     18.24 o
   7   3   6        2.27       13.34      9.06 o
   8   3   6      391.34      438.18     34.05 o
   9   3   6       10.54       17.45     12.96 o
  10   3   6       14.31       27.48     13.88 o
  11   3   6        4.48       21.74     41.96 o
 -12   4   6        2.24        9.89     20.05 o
 -11   4   6       51.88       51.38     29.54 o
 -10   4   6       18.86       20.51     16.41 o
  -9   4   6      987.29      896.56     50.36 o
  -8   4   6       30.62       55.76     13.96 o
  -7   4   6      148.99      116.85     13.28 o
  -6   4   6      656.06      699.32     41.41 o
  -5   4   6      350.59      336.78     27.58 o
  -4   4   6     3379.50     3544.22     67.59 o
  -3   4   6     1462.28     1471.37     32.08 o
  -2   4   6     7463.40     7253.81     74.20 o
  -1   4   6       81.13       81.06      8.69 o
   0   4   6     2414.06     2206.41     84.12 o
   1   4   6     2507.81     2486.72     50.53 o
   2   4   6     7501.68     7330.39     87.12 o
   3   4   6       53.38       74.80     10.87 o
   4   4   6     3676.13     3613.02     56.10 o
   5   4   6     2278.27     2400.52     47.21 o
   6   4   6     1304.54     1338.88     41.30 o
   7   4   6       42.18       34.53      7.58 o
   8   4   6      512.15      519.71     40.61 o
   9   4   6      257.68      286.15     30.04 o
  10   4   6       92.85       95.03     24.12 o
  11   4   6       36.44       80.76     29.41 o
 -11   5   6       40.58       69.26     30.41 o
 -10   5   6        0.69      -16.70     28.49 o
  -9   5   6      123.12      131.06     21.20 o
  -8   5   6      151.52      132.30     19.46 o
  -7   5   6        1.99       15.14     11.68 o
  -6   5   6       11.39       13.46      7.37 o
  -5   5   6        2.14       35.96     23.78 o
  -4   5   6        5.09        6.14      4.38 o
  -3   5   6      335.04      311.04     16.95 o
  -2   5   6      392.11      418.26     17.91 o
  -1   5   6     6629.60     6887.22     87.49 o
   0   5   6      620.76      600.91     35.64 o
   1   5   6     8519.36     8231.13     87.89 o
   2   5   6      127.58      121.27     10.84 o
   3   5   6     3423.29     3312.57     49.97 o
   4   5   6      178.97      194.97     10.67 o
   5   5   6     2145.98     2153.91     42.87 o
   6   5   6       92.13       91.33     18.29 o
   7   5   6      320.36      282.35     21.61 o
   8   5   6       69.95       68.58     17.43 o
   9   5   6        9.97       14.86     13.26 o
  10   5   6        0.21      -11.89     18.51 o
 -11   6   6       52.81       76.76     34.98 o
 -10   6   6      174.65      188.23     46.08 o
  -9   6   6      297.28      282.15     37.96 o
  -8   6   6      710.72      669.34     66.15 o
  -7   6   6       36.17       48.88     10.03 o
  -6   6   6      134.01      158.81     18.24 o
  -5   6   6      279.70      273.28     20.95 o
  -4   6   6      769.80      831.66     30.56 o
  -3   6   6      816.47      788.26     29.54 o
  -2   6   6      747.97      721.73     30.39 o
  -1   6   6      637.76      547.45     21.35 o
   0   6   6      169.13      205.05     14.04 o
   1   6   6       22.25       34.98      5.82 o
   2   6   6     1069.47     1170.19     28.47 o
   3   6   6       36.72       41.06     10.86 o
   4   6   6      353.52      290.58     13.44 o
   5   6   6     1193.15     1210.36     36.95 o
   6   6   6        6.01       19.53     10.47 o
   7   6   6        1.65       -5.60      8.80 o
   8   6   6      226.93      281.69     29.31 o
   9   6   6      389.50      445.10     44.91 o
  10   6   6        1.62        4.13     22.50 o
 -11   7   6       12.24       14.81     32.25 o
 -10   7   6      516.51      533.41     53.57 o
  -9   7   6       40.79       29.13     26.04 o
  -8   7   6      759.49      835.38     60.32 o
  -7   7   6        0.69        0.53      8.81 o
  -6   7   6      533.32      565.05     30.31 o
  -5   7   6       13.98       13.98      6.07 o
  -4   7   6      843.85      785.97     32.54 o
  -3   7   6      210.67      212.61     17.60 o
  -2   7   6     2976.16     3009.64     62.20 o
  -1   7   6      193.41      166.80     16.47 o
   0   7   6       10.32        9.92      8.12 o
   1   7   6      269.20      266.39     22.37 o
   2   7   6      228.89      217.55     21.39 o
   3   7   6     1082.49     1038.25     30.34 o
   4   7   6      972.72      956.65     27.75 o
   5   7   6      138.72      136.09     23.11 o
   6   7   6       90.51       89.02     29.01 o
   7   7   6        3.00       -1.96     19.22 o
   8   7   6      310.19      366.04     55.39 o
   9   7   6        7.79       10.58     18.75 o
  10   7   6       64.19       71.93     22.30 o
 -11   8   6      241.84      389.86     63.58 o
 -10   8   6       66.95       52.82     23.18 o
  -9   8   6      410.32      453.66     48.90 o
  -8   8   6      845.86      840.29     62.72 o
  -7   8   6     1285.14     1432.44     76.18 o
  -6   8   6        8.72       12.83     21.12 o
  -5   8   6     1886.80     1781.54     50.05 o
  -4   8   6     2393.19     2244.70     82.20 o
  -3   8   6     2048.26     2125.42     52.95 o
  -2   8   6      361.52      320.94     17.03 o
  -1   8   6      901.09      995.16     28.89 o
   0   8   6      676.54      643.20     28.88 o
   1   8   6     1283.38     1350.12     40.63 o
   2   8   6     1596.74     1666.90     43.62 o
   3   8   6       48.28       47.11      7.63 o
   4   8   6     1496.36     1473.80     32.42 o
   5   8   6      112.00      139.08     15.15 o
   6   8   6       42.10       37.23     20.66 o
   7   8   6       21.13       31.58     28.62 o
   8   8   6      237.69      335.01     55.57 o
   9   8   6       26.98       27.19     21.21 o
  10   8   6        0.12       19.89     26.94 o
 -11   9   6       68.89       96.23     41.08 o
 -10   9   6        2.58       -5.16     32.89 o
  -9   9   6       10.80       20.28     19.95 o
  -8   9   6       72.90       93.70     24.49 o
  -7   9   6        4.03       26.45     18.08 o
  -6   9   6      533.58      521.25     45.38 o
  -5   9   6      265.57      254.15     31.55 o
  -4   9   6     1240.05     1169.41     61.90 o
  -3   9   6       11.72        9.91      8.15 o
  -2   9   6        6.75       28.00      8.02 o
  -1   9   6     1200.84     1247.24     32.62 o
   0   9   6        6.41       14.09      7.53 o
   1   9   6     1088.42     1030.88     37.77 o
   2   9   6       11.37       25.06      7.44 o
   3   9   6      336.26      318.76     26.89 o
   4   9   6       16.18       38.67     11.98 o
   5   9   6      352.49      356.10     24.36 o
   6   9   6      554.34      670.84     51.31 o
   7   9   6      403.52      407.24     58.78 o
   8   9   6       10.89       48.87     38.49 o
   9   9   6       47.09       62.87     29.68 o
  10   9   6       26.79       19.94     49.75 o
 -10  10   6       37.34       41.77     20.74 o
  -9  10   6      338.98      325.41     41.83 o
  -8  10   6       41.88       59.77     21.09 o
  -7  10   6       55.92       54.27     20.11 o
  -6  10   6      190.59      197.78     28.47 o
  -5  10   6       52.85       55.60     28.95 o
  -4  10   6     3334.76     3342.80     82.55 o
  -3  10   6      179.01      158.67     12.63 o
  -2  10   6     1085.33     1110.62     32.35 o
  -1  10   6      193.11      126.02     13.34 o
   0  10   6     5992.58     5884.59     98.58 o
   1  10   6       55.36       68.24     11.95 o
   2  10   6     2469.57     2497.89     56.93 o
   3  10   6      428.44      412.37     31.46 o
   4  10   6     6757.87     6884.87     96.44 o
   5  10   6        1.95        0.39     16.26 o
   6  10   6      281.89      329.58     39.73 o
   7  10   6      222.69      267.12     39.22 o
   8  10   6      561.08      653.63     76.33 o
   9  10   6       82.95      101.17     49.01 o
 -10  11   6       27.17       21.04     25.53 o
  -9  11   6        9.05       29.39     16.65 o
  -8  11   6      144.04      168.55     31.18 o
  -7  11   6       72.20       93.55     25.81 o
  -6  11   6      477.35      537.20     47.31 o
  -5  11   6     1948.05     1829.13     99.16 o
  -4  11   6      458.51      453.47     41.66 o
  -3  11   6      856.27      829.84     40.49 o
  -2  11   6        6.15       -3.77     12.40 o
  -1  11   6      599.82      563.27     21.40 o
   0  11   6       13.84       41.27     13.36 o
   1  11   6       59.69       52.77      8.40 o
   2  11   6       34.78       32.95      7.59 o
   3  11   6      392.01      415.61     33.03 o
   4  11   6       60.96       95.03     15.56 o
   5  11   6      203.52      213.92     34.97 o
   6  11   6      154.51      179.99     33.03 o
   7  11   6        1.92        6.69     17.75 o
   8  11   6       36.57       94.34     32.65 o
   9  11   6        0.64       19.80     26.44 o
 -10  12   6        0.69       18.21     20.27 o
  -9  12   6        2.77       -3.86     19.95 o
  -8  12   6        9.07       18.48     19.54 o
  -7  12   6      855.21      968.23     68.26 o
  -6  12   6       15.55      -12.93     26.83 o
  -5  12   6      160.93      202.83     34.00 o
  -4  12   6      275.13      260.48     22.27 o
  -3  12   6     2445.14     2517.05     71.93 o
  -2  12   6      170.82      181.44     21.54 o
  -1  12   6       56.61       51.66     13.68 o
   0  12   6       40.46       49.34     13.86 o
   1  12   6      456.92      407.42     26.24 o
   2  12   6       57.37       62.83     12.27 o
   3  12   6      228.87      237.72     26.67 o
   4  12   6      319.12      351.34     31.39 o
   5  12   6      434.18      505.53     45.31 o
   6  12   6       42.46       24.52     16.01 o
   7  12   6      238.45      284.05     41.11 o
   8  12   6       69.01       75.49     40.44 o
  -9  13   6        8.60      -15.93     21.18 o
  -8  13   6       93.76      109.61     28.03 o
  -7  13   6       23.11       39.97     15.78 o
  -6  13   6      289.39      275.17     34.58 o
  -5  13   6      218.03      198.52     28.71 o
  -4  13   6      122.02       85.65     15.62 o
  -3  13   6       43.40       24.80     12.55 o
  -2  13   6      332.79      313.31     30.01 o
  -1  13   6       36.32       29.19     12.22 o
   0  13   6      316.26      340.10     25.85 o
   1  13   6      178.63      189.83     19.81 o
   2  13   6      105.52       82.27     19.85 o
   3  13   6      547.98      520.57     39.00 o
   4  13   6      488.25      511.45     34.20 o
   5  13   6       75.89       82.23     23.07 o
   6  13   6      260.51      292.81     40.98 o
   7  13   6        2.18       60.48     30.52 o
   8  13   6        0.83       21.84     84.56 o
  -9  14   6      174.03      219.94     39.71 o
  -8  14   6       16.72       25.29     29.94 o
  -7  14   6        2.86       51.62     25.89 o
  -6  14   6      193.68      131.86     21.61 o
  -5  14   6      315.96      272.03     32.65 o
  -4  14   6        3.59       -9.95     16.79 o
  -3  14   6        0.17        0.33     17.48 o
  -2  14   6       19.08       -7.03     11.02 o
  -1  14   6      700.12      684.31     36.29 o
   0  14   6      592.67      604.81     34.19 o
   1  14   6      136.95      113.62     13.32 o
   2  14   6       35.22       20.73     14.74 o
   3  14   6      936.96      947.79     54.86 o
   4  14   6       64.80       79.83     15.58 o
   5  14   6        4.23       14.42     17.69 o
   6  14   6       19.57       34.13     22.69 o
   7  14   6       22.07       30.62     23.45 o
   8  14   6       43.50       48.17     40.68 o
  -8  15   6       18.57       12.34     22.31 o
  -7  15   6        5.17       21.64     19.08 o
  -6  15   6        0.48       -6.81     20.65 o
  -5  15   6       30.30       11.23     14.29 o
  -4  15   6        4.09       -8.64     19.41 o
  -3  15   6      261.69      247.67     32.31 o
  -2  15   6       34.08       54.18     14.67 o
  -1  15   6      305.30      289.49     26.24 o
   0  15   6       10.30      -13.22     16.67 o
   1  15   6      376.99      355.47     32.51 o
   2  15   6       96.17      108.97     22.41 o
   3  15   6       24.42       28.46     13.76 o
   4  15   6       13.03       25.45     14.97 o
   5  15   6       13.05       16.84     15.01 o
   6  15   6       22.27       25.47     22.98 o
   7  15   6        5.80        8.55     22.56 o
  -7  16   6       23.54       12.29     36.19 o
  -6  16   6      379.86      406.15     45.52 o
  -5  16   6      251.85      292.61     40.48 o
  -4  16   6       27.35       26.93     17.28 o
  -3  16   6       42.41       31.31     15.55 o
  -2  16   6      982.06     1048.23     53.07 o
  -1  16   6      327.35      322.98     28.48 o
   0  16   6       65.86       55.39     24.89 o
   1  16   6        5.12        2.74     14.73 o
   2  16   6      488.06      584.58     45.39 o
   3  16   6       74.57       35.44     21.42 o
   4  16   6       31.72       51.36     19.25 o
   5  16   6       19.84       34.23     31.13 o
   6  16   6      418.05      569.97     61.86 o
  -6  17   6      140.82      105.20     25.86 o
  -5  17   6       12.80       14.06     18.13 o
  -4  17   6      150.00      147.89     29.21 o
  -3  17   6       23.48       18.39     14.67 o
  -2  17   6      255.94      291.20     33.23 o
  -1  17   6       11.36       12.26     16.09 o
   0  17   6        0.95      -20.53     15.49 o
   1  17   6        2.84       -3.00     13.52 o
   2  17   6       31.77       28.37     21.18 o
   3  17   6       67.96       76.03     20.35 o
   4  17   6       33.21        1.71     24.26 o
   5  17   6        7.55       25.91     23.23 o
  -5  18   6      120.14      150.33     33.97 o
  -4  18   6       10.16       -5.09     16.58 o
  -3  18   6       47.52       45.06     20.23 o
  -2  18   6      118.18      137.08     26.96 o
  -1  18   6      104.25      128.00     28.29 o
   0  18   6        3.63       -7.27     16.56 o
   1  18   6       33.03       30.20     24.64 o
   2  18   6      404.32      434.06     51.44 o
   3  18   6        1.55        3.12     15.56 o
   4  18   6        0.57      -36.75     24.50 o
  -4  19   6       42.64       49.21     21.67 o
  -3  19   6       49.79       58.77     31.90 o
  -2  19   6        0.78       33.79     24.45 o
  -1  19   6      189.50      247.94     35.46 o
   0  19   6        0.14       -4.15     32.48 o
   1  19   6      111.51      110.52     38.56 o
   2  19   6        2.54       -5.74     21.08 o
   3  19   6       41.98       31.48     18.93 o
  -2  20   6        0.80       19.72     19.07 o
  -1  20   6       41.00       23.86     28.40 o
   0  20   6      130.60      149.64     39.76 o
   1  20   6        8.30       20.21     25.43 o
 -11   0   7      939.46      872.33    134.38 o
  -9   0   7     1873.13     1378.94    126.56 o
  -7   0   7    10578.37    11258.76    402.70 o
  -5   0   7     1908.57     2013.01     59.79 o
  -3   0   7    13679.23    13336.55    189.91 o
  -1   0   7     8187.85     8145.75    117.67 o
   1   0   7    20202.07    20249.08    244.61 o
   3   0   7      135.74      138.66     20.55 o
   5   0   7      144.82      143.82     27.08 o
   7   0   7      369.42      393.28     43.10 o
   9   0   7      393.41      509.20     92.39 o
 -12   1   7       13.71       16.06     16.39 o
 -11   1   7       41.41       54.15     16.65 o
 -10   1   7      103.98      101.43     25.27 o
  -9   1   7        5.22       24.13     24.48 o
  -8   1   7       57.13       83.85     40.30 o
  -7   1   7       10.89       54.54     21.12 o
  -6   1   7      376.61      358.04     19.92 o
  -5   1   7       95.43      101.15     14.15 o
  -4   1   7      903.18      892.30     38.55 o
  -3   1   7      162.18      157.46     16.28 o
  -2   1   7     1248.58     1169.21     34.40 o
  -1   1   7     1238.39     1183.70     34.10 o
   0   1   7      153.05      131.89     12.61 o
   1   1   7     7428.62     7409.79    122.23 o
   2   1   7        0.68        2.29      7.54 o
   3   1   7      133.56      126.37     11.31 o
   4   1   7        0.17        2.22      9.81 o
   5   1   7      107.71      148.50     17.85 o
   6   1   7       95.43      127.79     17.63 o
   7   1   7      286.09      301.36     26.18 o
   8   1   7      230.26      215.72     31.29 o
   9   1   7       29.25       41.40     18.85 o
  10   1   7        8.15       10.31     14.75 o
 -12   2   7        4.28       11.58     27.83 o
 -11   2   7      172.17      169.71     23.73 o
 -10   2   7      530.57      583.10     51.75 o
  -9   2   7        3.88       61.14     27.64 o
  -8   2   7      104.34       91.95     26.90 o
  -7   2   7     2085.53     2082.03     80.04 o
  -6   2   7       21.32       25.71      7.81 o
  -5   2   7        4.71        7.60     12.80 o
  -4   2   7     3311.46     3284.43     73.47 o
  -3   2   7      133.01      116.24     11.51 o
  -2   2   7      500.48      496.67     22.69 o
  -1   2   7     1057.61     1106.32     33.31 o
   0   2   7     3566.02     3441.00     67.07 o
   1   2   7     2735.78     2685.14     68.95 o
   2   2   7      434.35      374.24     17.86 o
   3   2   7      241.08      227.48     15.12 o
   4   2   7     3935.82     3845.92     83.75 o
   5   2   7      611.78      654.24     30.58 o
   6   2   7      547.96      508.94     28.65 o
   7   2   7       46.60       58.35     15.93 o
   8   2   7      506.43      515.44     37.55 o
   9   2   7      799.06      908.16     61.56 o
  10   2   7        3.07       -0.50     15.38 o
 -12   3   7       35.28       49.42     25.25 o
 -11   3   7       17.69       13.00     36.63 o
 -10   3   7       19.28       42.06     22.88 o
  -9   3   7        1.56       -6.75     17.46 o
  -8   3   7       13.42        6.79     20.86 o
  -7   3   7      162.79      153.27     26.46 o
  -6   3   7      349.58      425.03     29.59 o
  -5   3   7      369.75      383.93     25.53 o
  -4   3   7      798.98      873.21     38.27 o
  -3   3   7      763.38      742.61     27.63 o
  -2   3   7     1749.11     1793.62     42.51 o
  -1   3   7     2827.85     2693.57     59.30 o
   0   3   7     1113.99     1114.79     42.34 o
   1   3   7     1869.80     1860.56     40.72 o
   2   3   7       37.13       36.09      6.72 o
   3   3   7     1119.30     1193.17     38.61 o
   4   3   7        1.12       16.60     17.61 o
   5   3   7      788.08      797.98     33.47 o
   6   3   7        9.91        5.73      9.35 o
   7   3   7       11.82        0.89      9.60 o
   8   3   7      323.79      325.09     30.60 o
   9   3   7       83.86      120.70     24.31 o
  10   3   7       25.45       43.48     19.75 o
 -11   4   7       31.86       18.73     29.10 o
 -10   4   7       65.29       57.29     26.36 o
  -9   4   7      200.17      162.44     23.30 o
  -8   4   7      212.99      182.44     21.53 o
  -7   4   7        9.27       17.37     11.64 o
  -6   4   7       75.10       80.51     17.02 o
  -5   4   7      889.01      891.96     39.59 o
  -4   4   7     4442.98     4675.18     68.88 o
  -3   4   7     2127.16     2062.94     41.56 o
  -2   4   7       80.51       66.04     11.60 o
  -1   4   7       13.19       13.22      5.86 o
   0   4   7     1524.03     1502.18     56.58 o
   1   4   7     1289.62     1237.71     39.90 o
   2   4   7     1137.64      951.78     34.62 o
   3   4   7      305.45      331.21     18.79 o
   4   4   7       33.90       30.38      7.34 o
   5   4   7      512.75      470.56     32.20 o
   6   4   7      306.36      287.32     35.78 o
   7   4   7      480.51      551.19     37.80 o
   8   4   7      114.46       72.33     18.60 o
   9   4   7      168.47      188.40     27.10 o
  10   4   7      219.01      264.29     38.35 o
 -11   5   7       20.31       54.53     31.11 o
 -10   5   7      101.34       46.14     16.95 o
  -9   5   7      107.10       93.57     16.38 o
  -8   5   7      439.89      468.47     35.04 o
  -7   5   7      178.11      178.46     22.51 o
  -6   5   7      592.04      645.25     41.33 o
  -5   5   7       12.02       -2.49      8.68 o
  -4   5   7      333.75      323.21     16.26 o
  -3   5   7      289.31      265.13     17.15 o
  -2   5   7     1357.43     1280.88     33.71 o
  -1   5   7        0.09        4.96      9.39 o
   0   5   7     1247.99     1279.18     43.25 o
   1   5   7       74.14       64.62     10.87 o
   2   5   7       22.03        4.39     11.69 o
   3   5   7      267.20      279.73     15.80 o
   4   5   7      170.43      183.30     10.47 o
   5   5   7       69.19       63.92     13.35 o
   6   5   7      293.16      333.55     37.78 o
   7   5   7        1.24      -23.74     15.83 o
   8   5   7      127.73      134.54     18.11 o
   9   5   7      163.01      169.64     27.58 o
  10   5   7       39.65       59.37     21.05 o
 -11   6   7       43.34       30.69     30.29 o
 -10   6   7       11.80        5.92     33.69 o
  -9   6   7      446.15      590.24     55.15 o
  -8   6   7      176.31      185.19     21.40 o
  -7   6   7      840.07      809.32     42.93 o
  -6   6   7       26.99       36.36     19.76 o
  -5   6   7     4459.78     4670.34    113.38 o
  -4   6   7     1699.03     1804.68     40.42 o
  -3   6   7     2626.73     2593.78     63.32 o
  -2   6   7     1496.55     1494.40     40.61 o
  -1   6   7     3815.53     3808.35     73.81 o
   0   6   7       53.27       54.22      8.44 o
   1   6   7     1816.47     1757.81     61.00 o
   2   6   7      798.56      758.62     23.15 o
   3   6   7     4023.75     3980.88     62.62 o
   4   6   7      109.74      119.67      9.84 o
   5   6   7       12.71       43.29     12.45 o
   6   6   7       86.77       71.04     13.27 o
   7   6   7       67.12       34.63     16.15 o
   8   6   7      261.41      296.88     30.24 o
   9   6   7       23.04       89.52     27.54 o
  10   6   7       57.00       93.79     38.37 o
 -11   7   7       34.71      108.68     40.47 o
 -10   7   7       44.56       22.39     44.65 o
  -9   7   7      129.03      116.81     26.27 o
  -8   7   7       85.22       69.93     19.46 o
  -7   7   7        6.49        5.81      8.58 o
  -6   7   7      102.22       83.97     23.15 o
  -5   7   7      865.10      854.04     31.18 o
  -4   7   7      120.55      121.84     12.09 o
  -3   7   7     1900.89     1866.91     62.46 o
  -2   7   7      273.05      244.21     20.09 o
  -1   7   7      256.16      227.69     22.81 o
   0   7   7      407.92      414.19     33.23 o
   1   7   7     3318.87     3116.58     79.47 o
   2   7   7      141.84      152.89     15.97 o
   3   7   7     1742.98     1779.69     45.44 o
   4   7   7        3.09        9.47      5.65 o
   5   7   7      603.03      595.24     38.10 o
   6   7   7        2.66       22.74     14.47 o
   7   7   7       29.29       -1.18     29.18 o
   8   7   7       18.45       53.79     33.16 o
   9   7   7      229.82      278.66     52.64 o
  10   7   7        0.44       28.32     48.62 o
 -11   8   7       23.43       85.71     41.84 o
 -10   8   7        0.85       15.73     22.81 o
  -9   8   7      230.38      274.11     39.71 o
  -8   8   7      126.75      157.97     27.74 o
  -7   8   7      204.28      231.63     32.68 o
  -6   8   7       26.47       17.21     16.40 o
  -5   8   7     3909.21     4013.17     58.11 o
  -4   8   7      323.22      306.43     21.43 o
  -3   8   7      505.33      509.48     28.90 o
  -2   8   7     1022.95     1009.15     35.03 o
  -1   8   7     1515.94     1507.20     51.24 o
   0   8   7     3369.90     3647.97     97.44 o
   1   8   7       18.35       37.11     13.60 o
   2   8   7     1548.28     1593.84     58.85 o
   3   8   7     1079.57     1046.06     27.35 o
   4   8   7     1564.79     1663.59     48.80 o
   5   8   7       93.42       69.52     22.26 o
   6   8   7      208.02      222.67     28.60 o
   7   8   7      291.95      255.17     47.98 o
   8   8   7       89.66      133.86     42.38 o
   9   8   7        2.75       39.09     32.46 o
 -10   9   7       33.20       45.00     23.37 o
  -9   9   7        0.36       -1.56     25.98 o
  -8   9   7      534.69      543.52     52.08 o
  -7   9   7        7.51       21.77     18.40 o
  -6   9   7     3070.14     2996.96    109.90 o
  -5   9   7       83.05       52.41     14.24 o
  -4   9   7     1471.22     1373.39     69.39 o
  -3   9   7       46.96       47.04     10.28 o
  -2   9   7      621.87      641.37     26.17 o
  -1   9   7      202.55      132.59     15.16 o
   0   9   7      985.30     1025.74     43.67 o
   1   9   7      429.89      382.76     22.52 o
   2   9   7      113.05      113.34     12.71 o
   3   9   7      379.96      343.01     18.90 o
   4   9   7      608.66      638.08     30.06 o
   5   9   7      421.63      418.71     44.07 o
   6   9   7      249.84      292.02     34.08 o
   7   9   7      434.32      528.11     67.84 o
   8   9   7      130.14      203.73     49.34 o
   9   9   7        1.66       22.84     26.83 o
 -10  10   7        5.93       16.07     24.59 o
  -9  10   7       13.27       16.35     16.55 o
  -8  10   7      139.50      202.63     32.90 o
  -7  10   7       53.44       42.22     19.21 o
  -6  10   7        1.38       19.01     13.26 o
  -5  10   7      116.47       64.06     15.22 o
  -4  10   7      669.07      624.00     51.17 o
  -3  10   7     1757.49     1800.88     72.20 o
  -2  10   7      549.46      552.75     26.20 o
  -1  10   7        4.50       -0.18     18.99 o
   0  10   7        7.13        6.86     10.53 o
   1  10   7       14.56       17.34      9.69 o
   2  10   7      608.68      609.39     29.45 o
   3  10   7      989.10     1021.88     52.01 o
   4  10   7        4.86       39.99     13.06 o
   5  10   7      123.20      142.50     27.20 o
   6  10   7       11.85       33.93     20.48 o
   7  10   7      770.31      969.31     90.53 o
   8  10   7        8.96       70.85     39.98 o
   9  10   7       57.26       99.50     65.30 o
 -10  11   7       48.75       49.66     22.49 o
  -9  11   7      121.32       96.74     24.30 o
  -8  11   7      227.36      261.58     38.23 o
  -7  11   7       97.67      108.63     25.57 o
  -6  11   7        4.65       -1.71     14.03 o
  -5  11   7      134.81      106.46     16.34 o
  -4  11   7     1001.59     1023.70     49.17 o
  -3  11   7      291.17      270.74     25.97 o
  -2  11   7      931.89      963.83     43.76 o
  -1  11   7      327.34      297.95     19.85 o
   0  11   7      262.44      292.71     23.75 o
   1  11   7       65.34       47.91     12.45 o
   2  11   7      105.48       90.46     10.11 o
   3  11   7       55.39       57.63     13.61 o
   4  11   7      834.15      841.20     36.75 o
   5  11   7       69.52      107.17     29.03 o
   6  11   7        1.46      -14.31     19.56 o
   7  11   7      121.22      152.15     44.27 o
   8  11   7        6.19       51.39     31.85 o
  -9  12   7      212.19      273.74     43.11 o
  -8  12   7        0.31       28.50     19.01 o
  -7  12   7        6.99       17.53     30.73 o
  -6  12   7        3.97      -20.28     28.87 o
  -5  12   7       67.09       37.52     18.68 o
  -4  12   7      226.99      194.16     25.67 o
  -3  12   7       60.76       67.07     15.83 o
  -2  12   7      273.69      172.07     49.04 o
  -1  12   7      277.67      279.32     36.86 o
   0  12   7     1115.76     1212.34     46.91 o
   1  12   7       85.97       72.94     12.51 o
   2  12   7       18.87       14.36     11.34 o
   3  12   7      493.26      496.81     38.37 o
   4  12   7      831.28      915.97     45.28 o
   5  12   7       10.07      -12.71     52.03 o
   6  12   7       12.21       30.27     20.00 o
   7  12   7       91.91      191.92     47.38 o
   8  12   7       97.54      198.98     50.20 o
  -9  13   7       16.92      -34.68     28.48 o
  -8  13   7       80.66      102.08     23.80 o
  -7  13   7        2.50       26.87     21.30 o
  -6  13   7       28.31       -2.00     18.07 o
  -5  13   7      298.70      235.22     31.52 o
  -4  13   7      748.23      709.03     54.66 o
  -3  13   7      156.31      120.40     15.62 o
  -2  13   7      623.07      641.31     40.89 o
  -1  13   7     1091.94     1120.44     46.77 o
   0  13   7      211.96      199.68     19.57 o
   1  13   7      324.22      383.15     27.34 o
   2  13   7      240.15      227.50     26.34 o
   3  13   7      293.68      317.82     32.64 o
   4  13   7       30.45       21.36     13.17 o
   5  13   7      180.00      206.66     33.60 o
   6  13   7       13.53       58.82     21.69 o
   7  13   7       61.12      149.52     44.52 o
   8  13   7        0.92       49.78     94.25 o
  -8  14   7       62.84       82.51     25.44 o
  -7  14   7      503.71      546.81     55.42 o
  -6  14   7      112.50       73.38     21.53 o
  -5  14   7      127.59      130.98     23.95 o
  -4  14   7       79.10       65.82     17.80 o
  -3  14   7      266.62      230.68     28.90 o
  -2  14   7      264.74      238.77     28.05 o
  -1  14   7       18.83       24.13     13.00 o
   0  14   7       40.59       27.11      9.61 o
   1  14   7      209.00      198.71     23.55 o
   2  14   7      448.04      468.16     38.19 o
   3  14   7       81.09       73.08     17.16 o
   4  14   7       35.55       30.37     18.51 o
   5  14   7       28.10       37.16     17.27 o
   6  14   7      246.25      287.83     42.11 o
   7  14   7       39.83       74.21     37.21 o
  -8  15   7       78.09       92.11     33.17 o
  -7  15   7       47.93       20.73     19.99 o
  -6  15   7      308.98      354.33     41.68 o
  -5  15   7        2.42        6.39     15.03 o
  -4  15   7      511.31      553.51     52.60 o
  -3  15   7        7.38       -6.27     18.17 o
  -2  15   7      440.26      431.53     37.12 o
  -1  15   7      141.09      130.38     17.52 o
   0  15   7        8.43       -3.05     17.65 o
   1  15   7        0.53      -22.24     14.83 o
   2  15   7      111.91       98.44     24.44 o
   3  15   7        1.43       -9.11     17.16 o
   4  15   7        4.78       14.69     19.35 o
   5  15   7       12.56        9.50     21.70 o
   6  15   7       21.49       58.44     30.65 o
  -7  16   7        0.78      -39.99     26.66 o
  -6  16   7       19.32        8.05     19.09 o
  -5  16   7       96.11       89.51     27.20 o
  -4  16   7        9.16        2.11     25.09 o
  -3  16   7      201.36      167.24     28.10 o
  -2  16   7      456.39      493.54     49.27 o
  -1  16   7        5.34        4.23     12.70 o
   0  16   7       68.38       42.36     25.96 o
   1  16   7       77.52       44.24     15.06 o
   2  16   7      164.94      193.44     29.56 o
   3  16   7        8.49       38.39     18.29 o
   4  16   7       60.96        8.68     39.95 o
   5  16   7       33.30       47.85     24.24 o
   6  16   7       29.25       82.26     33.13 o
  -6  17   7       11.94       -7.22     20.75 o
  -5  17   7       12.68       34.42     20.34 o
  -4  17   7        0.39       12.25     18.49 o
  -3  17   7       77.25       44.06     27.71 o
  -2  17   7       26.59       55.11     22.51 o
  -1  17   7        2.69      -14.08     15.08 o
   0  17   7       16.75       15.02     18.52 o
   1  17   7       98.13       97.44     22.11 o
   2  17   7        2.20       18.80     21.59 o
   3  17   7      189.81      205.39     31.51 o
   4  17   7        9.68        3.66     17.40 o
   5  17   7       64.39       44.71     23.83 o
  -5  18   7       71.04       85.00     24.42 o
  -4  18   7        0.97        2.37     20.31 o
  -3  18   7        1.73       11.82     17.34 o
  -2  18   7       59.90       89.46     34.94 o
  -1  18   7       70.50      101.56     27.92 o
   0  18   7      114.38      138.64     33.02 o
   1  18   7      114.87      115.39     36.57 o
   2  18   7      161.44      233.87     41.73 o
   3  18   7        0.82       13.47     17.48 o
   4  18   7       26.98       21.32     21.57 o
  -3  19   7       26.12       38.36     41.66 o
  -2  19   7        6.41       31.43     26.84 o
  -1  19   7       31.49       48.00     23.35 o
   0  19   7       37.71       23.85     27.85 o
   1  19   7        1.92       28.81     59.87 o
   2  19   7        5.84        9.80     26.26 o
 -10   0   8        7.82       33.64     38.38 o
  -8   0   8      485.69      373.23     43.46 o
  -6   0   8       49.69       68.06     13.76 o
  -4   0   8     2071.85     1857.92     81.89 o
  -2   0   8      448.10      373.36     27.00 o
   0   0   8    26871.09    27314.95    336.40 o
   2   0   8       29.76       19.69     15.70 o
   4   0   8     1672.87     1781.77     79.44 o
   6   0   8      281.15      286.47     37.00 o
   8   0   8     1926.40     1729.71    281.38 o
  10   0   8       22.34       30.26     22.89 o
 -11   1   8      110.52      113.94     22.46 o
 -10   1   8      139.26      109.58     28.67 o
  -9   1   8      292.76      185.58     51.67 o
  -8   1   8     1484.16     1469.40     94.29 o
  -7   1   8      295.93      316.28     31.56 o
  -6   1   8      277.69      280.15     23.74 o
  -5   1   8      343.08      341.16     26.47 o
  -4   1   8       28.33       59.67     16.15 o
  -3   1   8      143.99      130.55     14.23 o
  -2   1   8     1603.42     1721.87     45.04 o
  -1   1   8     1414.84     1292.59     35.58 o
   0   1   8    11436.69    11810.56    140.64 o
   1   1   8     3089.95     2946.29     80.90 o
   2   1   8      450.16      428.32     24.62 o
   3   1   8      863.34      823.09     27.40 o
   4   1   8        0.09        4.66      9.04 o
   5   1   8      350.62      328.00     21.15 o
   6   1   8      289.24      348.58     25.04 o
   7   1   8      588.69      602.16     34.34 o
   8   1   8        3.37       21.28     14.39 o
   9   1   8      259.95      154.12     28.01 o
  10   1   8        1.50        0.52     16.05 o
 -11   2   8      105.48       51.01     20.48 o
 -10   2   8        9.68       17.34     25.99 o
  -9   2   8       55.01        2.72     23.13 o
  -8   2   8      432.88      431.28     39.32 o
  -7   2   8     1683.46     1604.06     62.73 o
  -6   2   8       63.03       53.98     14.78 o
  -5   2   8      136.60      145.68     17.62 o
  -4   2   8      685.60      733.11     36.84 o
  -3   2   8     2065.93     2054.74     49.30 o
  -2   2   8        1.26        3.02      7.52 o
  -1   2   8       11.80       22.55      7.59 o
   0   2   8     8000.36     8028.54    109.70 o
   1   2   8       32.50       80.36     15.30 o
   2   2   8       69.78       69.14      8.81 o
   3   2   8      243.02      234.30     15.22 o
   4   2   8       80.08       58.84     10.16 o
   5   2   8      460.46      387.87     30.81 o
   6   2   8        1.49        6.13      8.81 o
   7   2   8      726.91      843.75     40.67 o
   8   2   8     1649.09     1564.78    101.86 o
   9   2   8        4.47      -20.87     20.08 o
  10   2   8       74.81       88.68     24.61 o
 -11   3   8        4.54        8.45     43.92 o
 -10   3   8       68.04       30.39     17.68 o
  -9   3   8        2.02       -7.60     23.85 o
  -8   3   8       12.31        0.72     15.27 o
  -7   3   8      248.23      236.25     31.55 o
  -6   3   8     1984.12     1950.78     64.62 o
  -5   3   8      255.06      256.72     23.03 o
  -4   3   8     3035.71     3001.12     73.54 o
  -3   3   8      111.80      128.42     13.29 o
  -2   3   8      870.78      756.41     29.25 o
  -1   3   8        2.60        5.32      6.27 o
   0   3   8       61.01       85.27     23.48 o
   1   3   8       22.67       31.25     12.04 o
   2   3   8        1.70       -1.74      8.54 o
   3   3   8      589.40      584.50     40.11 o
   4   3   8       17.79       10.71     12.93 o
   5   3   8      229.21      191.70     17.94 o
   6   3   8       96.69       77.04     15.66 o
   7   3   8      121.91       86.53     18.22 o
   8   3   8        2.59      -14.26     12.48 o
   9   3   8        4.93      -10.59     14.80 o
  10   3   8       33.68       47.91     24.06 o
 -11   4   8        0.35        4.54     26.09 o
 -10   4   8      373.16      425.34     48.59 o
  -9   4   8     1234.77     1223.43     99.01 o
  -8   4   8     1145.50     1047.20    101.99 o
  -7   4   8       15.36       12.58     20.38 o
  -6   4   8      124.71      135.82     39.06 o
  -5   4   8     1191.96     1188.59     48.28 o
  -4   4   8      114.54      119.62     13.13 o
  -3   4   8       16.91       24.76      9.46 o
  -2   4   8      345.82      374.63     23.99 o
  -1   4   8     2065.62     2131.32     80.25 o
   0   4   8       18.08        9.08      8.09 o
   1   4   8      429.86      442.97     26.18 o
   2   4   8      256.37      248.01     22.36 o
   3   4   8      696.64      666.26     28.85 o
   4   4   8      129.43      118.83     11.98 o
   5   4   8      485.89      469.87     33.15 o
   6   4   8        7.14        8.02     11.21 o
   7   4   8      263.78      183.17     25.15 o
   8   4   8      331.88      278.60     27.75 o
   9   4   8      101.83      101.57     14.04 o
  10   4   8       24.63       91.52     39.78 o
 -11   5   8       49.13       59.66     29.95 o
 -10   5   8       10.37       35.19     26.67 o
  -9   5   8       15.73       14.51     16.24 o
  -8   5   8      155.05      138.51     20.78 o
  -7   5   8       22.86       36.76     24.02 o
  -6   5   8        8.00       20.19     17.01 o
  -5   5   8      137.08      175.44     22.21 o
  -4   5   8      100.19      103.37     11.00 o
  -3   5   8      885.98      826.07     31.23 o
  -2   5   8      251.25      292.69     21.89 o
  -1   5   8      731.51      700.10     43.68 o
   0   5   8      680.08      709.56     35.52 o
   1   5   8     1727.38     1704.61     49.57 o
   2   5   8      623.81      643.84     33.44 o
   3   5   8     1397.53     1431.77     53.79 o
   4   5   8       13.40       19.87      7.41 o
   5   5   8     1357.38     1350.16     55.87 o
   6   5   8      173.71      203.36     24.32 o
   7   5   8      100.74       57.67     17.90 o
   8   5   8        1.78      -19.03     13.04 o
   9   5   8        6.60       29.41     16.69 o
  10   5   8        4.20       20.24     25.36 o
 -11   6   8        0.17        7.29     50.69 o
 -10   6   8       36.13       36.63     30.63 o
  -9   6   8      236.23      269.47     39.75 o
  -8   6   8       22.28        5.30     28.74 o
  -7   6   8       76.20       68.14     13.00 o
  -6   6   8     1087.56     1030.29     86.70 o
  -5   6   8     1097.16     1086.77     53.64 o
  -4   6   8       77.79       51.61      9.28 o
  -3   6   8        7.04       10.77      8.34 o
  -2   6   8     2987.01     3023.32     68.85 o
  -1   6   8     1458.91     1521.42     62.44 o
   0   6   8     3057.29     3029.30     96.19 o
   1   6   8      276.62      298.69     27.20 o
   2   6   8     2088.43     1995.73     49.13 o
   3   6   8      178.06      191.20     21.20 o
   4   6   8       98.96       83.24     12.00 o
   5   6   8      934.45      965.10     40.28 o
   6   6   8     1638.81     1821.47     68.67 o
   7   6   8        3.48      -13.65     19.59 o
   8   6   8      492.26      510.92     40.20 o
   9   6   8      115.88      223.16     37.30 o
 -11   7   8        5.08       20.65     33.75 o
 -10   7   8      198.73      206.88     37.87 o
  -9   7   8        2.78       -0.13     20.01 o
  -8   7   8      340.38      421.27     44.77 o
  -7   7   8        0.24      -13.62     13.04 o
  -6   7   8      299.32      312.42     24.16 o
  -5   7   8        7.17        7.60      5.01 o
  -4   7   8      819.65      875.95     35.97 o
  -3   7   8       23.13       30.18      8.60 o
  -2   7   8      584.50      572.99     56.76 o
  -1   7   8      416.04      498.34     30.21 o
   0   7   8        6.84        7.45     11.21 o
   1   7   8      153.71      156.24     13.02 o
   2   7   8        1.52       10.37     12.13 o
   3   7   8       12.58       20.02     10.36 o
   4   7   8       46.61       43.45      9.10 o
   5   7   8       13.07        7.41      9.41 o
   6   7   8        1.39        6.11     12.35 o
   7   7   8       45.44       29.57     22.16 o
   8   7   8      167.29      251.17    128.85 o
   9   7   8        0.52      117.08     42.82 o
 -10   8   8       71.58      140.29     31.86 o
  -9   8   8      175.11      213.18     37.14 o
  -8   8   8       60.95       54.82     24.25 o
  -7   8   8      693.36      698.47     56.92 o
  -6   8   8       28.98      -23.00     19.56 o
  -5   8   8      129.57      163.65     12.62 o
  -4   8   8      682.52      662.09     47.94 o
  -3   8   8      722.22      781.05     44.47 o
  -2   8   8      912.86     1017.68     56.93 o
  -1   8   8      994.02      992.49     65.70 o
   0   8   8     1428.76     1403.02     65.01 o
   1   8   8      567.89      607.11     51.34 o
   2   8   8     3380.79     3200.13    101.57 o
   3   8   8       28.79       23.96     13.68 o
   4   8   8     1426.93     1441.50     44.10 o
   5   8   8      174.71      133.04     17.05 o
   6   8   8     2090.05     1912.10    110.12 o
   7   8   8        1.85       16.31     84.42 o
   8   8   8        6.29       91.47     39.77 o
   9   8   8        7.98       33.01     34.77 o
 -10   9   8       17.75       43.95     25.39 o
  -9   9   8       42.71       66.97     21.68 o
  -8   9   8      143.72      175.59     30.69 o
  -7   9   8      136.73      153.49     28.81 o
  -6   9   8      350.29      297.76     46.74 o
  -5   9   8      133.10      116.45     19.67 o
  -4   9   8      209.91      193.84     26.80 o
  -3   9   8       64.22       39.72     12.26 o
  -2   9   8       15.88       40.63     12.97 o
  -1   9   8      414.82      448.20     34.68 o
   0   9   8        1.15       -7.90     16.95 o
   1   9   8      417.95      434.99     38.70 o
   2   9   8        3.99       14.80     12.71 o
   3   9   8       21.97       18.33     11.95 o
   4   9   8       66.72       69.23     13.84 o
   5   9   8       87.60       85.43     11.53 o
   6   9   8       20.57        4.94     20.11 o
   7   9   8       55.49       18.02     56.38 o
   8   9   8        0.01       67.85     42.01 o
   9   9   8       15.29       21.51     55.62 o
 -10  10   8      314.81      451.58     54.36 o
  -9  10   8       48.92       65.76     23.37 o
  -8  10   8      154.67      187.27     33.37 o
  -7  10   8       23.60        7.89     31.74 o
  -6  10   8      286.07      253.75     35.24 o
  -5  10   8      185.28      119.60     21.40 o
  -4  10   8      206.05      245.91     32.29 o
  -3  10   8        4.07       17.52     14.23 o
  -2  10   8       88.02       93.05     13.91 o
  -1  10   8      364.80      314.48     29.11 o
   0  10   8      256.46      229.10     20.90 o
   1  10   8       19.75        5.13      8.66 o
   2  10   8       47.57       47.74     14.32 o
   3  10   8      132.68      128.83     16.95 o
   4  10   8      798.97      832.75     41.71 o
   5  10   8        0.63      -19.74     19.39 o
   6  10   8        2.39      -30.28     32.97 o
   7  10   8       52.28       59.72     53.59 o
   8  10   8       29.87      127.31     48.64 o
  -9  11   8       16.98       15.84     18.71 o
  -8  11   8        2.29       63.61     25.25 o
  -7  11   8      175.31      117.27     26.68 o
  -6  11   8      513.04      485.40     46.46 o
  -5  11   8      490.97      446.11     42.96 o
  -4  11   8      864.30      880.83     47.84 o
  -3  11   8      927.24      959.19     49.33 o
  -2  11   8      208.84      196.35     22.13 o
  -1  11   8      134.22       86.82     20.46 o
   0  11   8       97.56       73.17     21.08 o
   1  11   8      380.55      341.68     26.23 o
   2  11   8       33.87        4.04     15.41 o
   3  11   8      545.17      510.30     38.03 o
   4  11   8        1.86       24.97     11.48 o
   5  11   8       14.72       13.61     16.91 o
   6  11   8        0.93      -25.79     44.26 o
   7  11   8       46.37      134.49     66.59 o
   8  11   8        6.97      103.49     81.98 o
  -9  12   8       51.61       87.89     28.00 o
  -8  12   8      101.29       74.94     47.63 o
  -7  12   8      568.58      591.70     55.35 o
  -6  12   8      154.67      121.61     22.07 o
  -5  12   8      242.53      235.73     30.49 o
  -4  12   8      113.34       90.38     17.74 o
  -3  12   8      858.49      812.76     45.87 o
  -2  12   8      788.34      798.44     44.18 o
  -1  12   8       76.82       52.40     18.38 o
   0  12   8       20.36       29.17     16.18 o
   1  12   8      700.71      686.42     36.40 o
   2  12   8      128.35      150.83     21.15 o
   3  12   8        4.58       -3.17     11.72 o
   4  12   8      177.98      140.33     21.78 o
   5  12   8        3.41      -32.20     27.71 o
   6  12   8        1.10      -41.57     35.50 o
   7  12   8      101.18      200.42     44.52 o
   8  12   8       59.09      167.60     50.08 o
  -8  13   8      152.47      171.22     29.39 o
  -7  13   8       85.52       71.79     21.78 o
  -6  13   8       51.17       35.62     18.99 o
  -5  13   8       15.73        4.86     15.79 o
  -4  13   8        7.20      -13.83     16.92 o
  -3  13   8      165.62      110.21     22.56 o
  -2  13   8        6.97        1.32     26.77 o
  -1  13   8        7.67        0.91     21.10 o
   0  13   8      279.34      297.52     25.70 o
   1  13   8      388.57      336.72     31.04 o
   2  13   8       78.86       41.94     12.06 o
   3  13   8      992.73      955.38     56.50 o
   4  13   8      369.21      350.45     32.72 o
   5  13   8       20.10        2.96     18.22 o
   6  13   8      107.50      105.57     37.21 o
   7  13   8        0.95      -32.66     49.92 o
  -8  14   8        0.61        8.98     21.93 o
  -7  14   8        4.60       -6.88     20.70 o
  -6  14   8       15.58       -2.61     21.07 o
  -5  14   8      281.20      306.45     39.64 o
  -4  14   8       22.71        6.69     18.55 o
  -3  14   8       16.41       25.89     13.50 o
  -2  14   8      452.14      546.01     41.34 o
  -1  14   8       60.95       62.77     14.70 o
   0  14   8      437.33      488.97     32.58 o
   1  14   8      199.02      159.45     21.50 o
   2  14   8      230.61      242.72     29.24 o
   3  14   8       53.55       39.24     17.33 o
   4  14   8      199.25      201.33     23.71 o
   5  14   8        4.00        4.95     17.79 o
   6  14   8       81.31       72.79     35.55 o
  -7  15   8        6.58      -37.84     32.67 o
  -6  15   8        1.22      -11.26     22.17 o
  -5  15   8        1.16       16.10     18.62 o
  -4  15   8        6.02       14.60     18.57 o
  -3  15   8       10.98        5.12     18.02 o
  -2  15   8       46.70       62.25     19.66 o
  -1  15   8       10.70        0.19     14.89 o
   0  15   8       29.64        5.02     15.27 o
   1  15   8       29.25        1.18     14.14 o
   2  15   8       32.66       19.21     17.22 o
   3  15   8       33.50       31.25     16.49 o
   4  15   8      239.46      251.01     29.48 o
   5  15   8       26.43       41.41     23.99 o
   6  15   8      139.20      134.68     44.52 o
  -6  16   8      150.17      157.85     27.42 o
  -5  16   8      226.73      258.27     37.75 o
  -4  16   8        2.06        7.59     25.36 o
  -3  16   8      137.91      105.58     23.22 o
  -2  16   8       42.06       65.90     37.83 o
  -1  16   8       86.83       48.99     18.91 o
   0  16   8       23.26       -7.40     17.46 o
   1  16   8        1.39      -14.24     17.21 o
   2  16   8       99.70      104.34     18.79 o
   3  16   8       13.84       28.60     16.18 o
   4  16   8        1.46       -2.73     17.68 o
   5  16   8       11.82       10.58     18.76 o
  -5  17   8       78.28       72.65     23.45 o
  -4  17   8      171.30      220.12     37.06 o
  -3  17   8       14.81        4.22     16.10 o
  -2  17   8      225.48      288.73     55.40 o
  -1  17   8       26.71       56.86     29.38 o
   0  17   8       10.11      -10.07     18.40 o
   1  17   8        0.49      -24.85     16.57 o
   2  17   8        2.89       33.70     18.58 o
   3  17   8       28.11       40.44     26.40 o
   4  17   8        7.50        8.88     28.92 o
  -4  18   8       84.67      105.32     29.57 o
  -3  18   8        7.34       19.97     18.00 o
  -2  18   8       19.80       54.04     32.67 o
  -1  18   8       90.59      143.12     41.21 o
   0  18   8       40.90       56.50     30.22 o
   1  18   8       48.32       29.42     53.87 o
   2  18   8       65.54       93.04     29.47 o
   3  18   8       25.04       12.41     26.49 o
  -2  19   8        0.69        7.66     26.47 o
  -1  19   8       43.03       98.91     66.92 o
   0  19   8        1.23       -0.82     22.14 o
   1  19   8       29.63       49.37     26.12 o
 -11   0   9       72.06       19.26     25.40 o
  -9   0   9      271.00      178.55     38.15 o
  -7   0   9     1917.03     1994.30    103.93 o
  -5   0   9       15.38       23.57     13.90 o
  -3   0   9     1113.69     1182.23     66.03 o
  -1   0   9     2231.93     2149.47     69.62 o
   1   0   9     4493.40     4132.58    130.30 o
   3   0   9      433.67      487.86     28.86 o
   5   0   9      426.71      372.80     34.96 o
   7   0   9     1220.89     1108.69    182.26 o
   9   0   9        0.65      -31.63     25.76 o
 -11   1   9       27.04      -29.46     28.23 o
 -10   1   9       12.06      -14.53     23.22 o
  -9   1   9        2.69      -24.63     19.30 o
  -8   1   9      165.64      131.10     18.03 o
  -7   1   9        1.21       -3.76     13.51 o
  -6   1   9      583.72      570.85     37.02 o
  -5   1   9       27.71       60.34     14.91 o
  -4   1   9     2503.13     2580.38     70.90 o
  -3   1   9      292.14      352.50     25.83 o
  -2   1   9       60.57       58.49      9.89 o
  -1   1   9     3643.32     3814.21     65.24 o
   0   1   9      761.50      748.54     32.28 o
   1   1   9       48.36       44.53     11.78 o
   2   1   9        1.66       -5.95     12.45 o
   3   1   9      671.27      638.19     28.86 o
   4   1   9       69.88       20.31     10.79 o
   5   1   9       21.75      -10.12     26.49 o
   6   1   9       64.28       80.10     13.79 o
   7   1   9        1.68       13.80     10.78 o
   8   1   9       12.53        8.62     13.16 o
   9   1   9       56.23       24.26     17.87 o
  10   1   9       42.36       62.45     24.44 o
 -11   2   9        5.29      -48.53     34.43 o
 -10   2   9      233.38      211.37     34.52 o
  -9   2   9       10.16        6.63     15.65 o
  -8   2   9      234.08      269.31     32.01 o
  -7   2   9      112.44       84.00     15.02 o
  -6   2   9      254.19      315.15     27.63 o
  -5   2   9     2500.57     2484.24     73.25 o
  -4   2   9      496.03      476.93     32.10 o
  -3   2   9      670.04      652.69     29.58 o
  -2   2   9      843.38      820.49     33.22 o
  -1   2   9     2821.88     2914.62     61.91 o
   0   2   9     3914.89     3936.33     72.14 o
   1   2   9      236.66      229.05     30.53 o
   2   2   9     1077.14     1151.11     45.01 o
   3   2   9      655.55      619.77     25.67 o
   4   2   9     1711.42     1592.88     59.69 o
   5   2   9      327.29      324.71     32.47 o
   6   2   9        3.04        3.05     11.90 o
   7   2   9      704.57      669.16     43.56 o
   8   2   9       85.25       96.68     18.26 o
   9   2   9       63.27       31.26     18.33 o
 -11   3   9       38.61       28.42     24.19 o
 -10   3   9       30.54        2.67     21.70 o
  -9   3   9       34.38       34.13     14.76 o
  -8   3   9      387.08      354.05     50.32 o
  -7   3   9        8.89       18.16     12.66 o
  -6   3   9       67.23       81.07     14.37 o
  -5   3   9        0.09        9.81      8.22 o
  -4   3   9      586.92      610.97     35.08 o
  -3   3   9      258.00      253.79     19.24 o
  -2   3   9       22.50       14.58      8.45 o
  -1   3   9      262.45      239.55     18.83 o
   0   3   9      199.47      185.48     23.76 o
   1   3   9      985.93     1009.36     43.35 o
   2   3   9        2.41        3.87     12.77 o
   3   3   9      533.27      488.64     35.52 o
   4   3   9      652.87      580.07     35.59 o
   5   3   9      215.05      213.85     32.72 o
   6   3   9       75.40       87.85     17.05 o
   7   3   9       57.09       49.39     13.66 o
   8   3   9       30.32       35.71     12.35 o
   9   3   9       86.70       33.93     17.52 o
 -11   4   9      117.87      162.26     39.85 o
 -10   4   9       30.86      -25.60     27.63 o
  -9   4   9      127.15      101.99     18.29 o
  -8   4   9      218.39      214.70     27.94 o
  -7   4   9     1095.64     1110.15     61.71 o
  -6   4   9      425.03      377.65     28.98 o
  -5   4   9     3196.13     3180.48     83.23 o
  -4   4   9      295.58      295.06     20.64 o
  -3   4   9     3318.98     3462.33     67.67 o
  -2   4   9      464.32      445.25     25.01 o
  -1   4   9     2190.86     2142.19     69.04 o
   0   4   9      326.26      319.17     30.63 o
   1   4   9     1006.40      944.32     45.86 o
   2   4   9      783.20      742.69     40.15 o
   3   4   9     1367.93     1300.90     54.41 o
   4   4   9      474.94      426.23     30.06 o
   5   4   9     1098.54     1016.54     49.89 o
   6   4   9      422.90      440.82     36.18 o
   7   4   9      540.46      428.17     34.91 o
   8   4   9        2.28       -9.98     14.03 o
   9   4   9        4.38      -12.32     18.87 o
 -11   5   9       26.37       42.66     27.47 o
 -10   5   9        2.86        9.43     30.56 o
  -9   5   9       20.69       -6.74     21.60 o
  -8   5   9       64.68       50.35     19.32 o
  -7   5   9      153.26       94.94     16.91 o
  -6   5   9      387.23      399.06     33.75 o
  -5   5   9       49.08       42.28     12.04 o
  -4   5   9       95.46       97.76     10.46 o
  -3   5   9       23.28       24.40      7.47 o
  -2   5   9     1638.42     1702.21     54.25 o
  -1   5   9       21.90       17.91     13.24 o
   0   5   9     1351.74     1376.18     53.25 o
   1   5   9       21.09       15.75     18.82 o
   2   5   9       10.87       14.89     13.53 o
   3   5   9        4.51        2.53     48.85 o
   4   5   9     1582.96     1685.06     64.82 o
   5   5   9        3.27       34.26     16.49 o
   6   5   9       12.14       43.53     13.58 o
   7   5   9        1.78      -21.71     14.47 o
   8   5   9       22.39       15.81     18.75 o
   9   5   9        0.74      -12.34     22.86 o
 -11   6   9       39.33       21.21     28.05 o
 -10   6   9        2.16      -16.09     27.69 o
  -9   6   9       10.75       25.08     20.17 o
  -8   6   9      226.00      231.04     31.81 o
  -7   6   9       11.40       12.03     12.87 o
  -6   6   9      267.35      186.56     27.27 o
  -5   6   9     1575.21     1597.59     68.03 o
  -4   6   9        8.27        3.48      6.29 o
  -3   6   9        6.45        2.45      8.58 o
  -2   6   9      327.76      297.60     26.20 o
  -1   6   9      116.90      100.80     18.81 o
   0   6   9       27.64       20.40      8.18 o
   1   6   9      395.67      414.42     24.88 o
   2   6   9      217.48      194.60     18.25 o
   3   6   9      445.79      368.45     32.85 o
   4   6   9      621.55      621.18     47.78 o
   5   6   9     1430.38     1472.83     62.96 o
   6   6   9       99.11      100.21     18.85 o
   7   6   9      293.63      281.59     29.18 o
   8   6   9        5.24      -32.13     35.87 o
   9   6   9      303.68      365.57     46.01 o
 -10   7   9       55.15       74.02     29.81 o
  -9   7   9      269.53      344.84     50.13 o
  -8   7   9      100.52       59.50     15.29 o
  -7   7   9       44.15       38.29     24.24 o
  -6   7   9      207.46      170.05     22.14 o
  -5   7   9      238.16      230.43     19.25 o
  -4   7   9      266.56      297.33     21.99 o
  -3   7   9      532.25      575.99     44.44 o
  -2   7   9      135.17      123.73     19.31 o
  -1   7   9      109.86      122.03     16.82 o
   0   7   9      776.87      810.35     38.50 o
   1   7   9      198.17      191.25     23.41 o
   2   7   9      114.50       99.59     13.45 o
   3   7   9      448.42      380.64     37.43 o
   4   7   9       90.87      108.02     23.56 o
   5   7   9       73.08       65.37     18.67 o
   6   7   9       16.13        6.02     30.36 o
   7   7   9       59.59       28.78     16.87 o
   8   7   9       15.88      -38.96     33.78 o
   9   7   9       97.43       72.79     85.97 o
 -10   8   9       25.73       27.48     18.94 o
  -9   8   9       25.91       46.18     24.68 o
  -8   8   9        5.26       -1.24     29.93 o
  -7   8   9      165.07      137.15     29.37 o
  -6   8   9        1.89       -8.40     14.14 o
  -5   8   9        4.36        9.85     15.12 o
  -4   8   9      333.77      315.71     46.36 o
  -3   8   9     1347.94     1226.58     84.60 o
  -2   8   9      339.08      474.40     41.94 o
  -1   8   9      356.54      385.10     47.13 o
   0   8   9      880.34      912.56     77.91 o
   1   8   9     1070.44     1096.18     43.35 o
   2   8   9      443.82      427.84     48.71 o
   3   8   9      202.82      236.53     29.69 o
   4   8   9      556.85      612.57     48.00 o
   5   8   9     1493.25     1551.95     77.09 o
   6   8   9      176.27      191.22     36.22 o
   7   8   9        4.21      -66.83     67.88 o
   8   8   9      121.38       28.98     32.33 o
 -10   9   9       67.25       47.73     22.22 o
  -9   9   9        1.43      -44.04     29.36 o
  -8   9   9      602.00      564.88     54.66 o
  -7   9   9       42.98       57.04     19.99 o
  -6   9   9      955.63      983.66     67.40 o
  -5   9   9        7.54      -10.61     14.70 o
  -4   9   9     1721.28     1714.65     82.75 o
  -3   9   9      162.62      214.46     42.49 o
  -2   9   9     1533.79     1592.15     74.54 o
  -1   9   9      228.87      248.41     36.28 o
   0   9   9     1627.63     1484.33     70.19 o
   1   9   9      674.81      623.75     46.00 o
   2   9   9      607.65      536.96     43.97 o
   3   9   9      276.61      299.24     35.43 o
   4   9   9        5.40       14.14     16.39 o
   5   9   9      114.03      152.08     20.76 o
   6   9   9      125.98      124.84     28.98 o
   7   9   9       49.67       11.53     25.05 o
   8   9   9        9.91      -45.81     39.01 o
  -9  10   9       12.35       -5.99     37.09 o
  -8  10   9       69.89       41.48     38.73 o
  -7  10   9      933.06     1095.45     75.04 o
  -6  10   9      394.00      342.00     40.26 o
  -5  10   9      523.88      540.76     49.27 o
  -4  10   9        1.33       23.90     38.59 o
  -3  10   9     2357.16     2315.48     79.04 o
  -2  10   9      197.24      190.25     23.16 o
  -1  10   9       62.55       36.43     11.68 o
   0  10   9       82.41       56.86     15.54 o
   1  10   9      762.70      684.15     39.01 o
   2  10   9       13.05       19.74     16.97 o
   3  10   9        0.21        4.43     11.33 o
   4  10   9        3.40       27.34     12.42 o
   5  10   9      728.28      680.09     54.63 o
   6  10   9      102.95       53.81     21.70 o
   7  10   9       48.86       16.74     27.72 o
   8  10   9        6.56       12.79     37.07 o
  -9  11   9        1.23        4.62     20.56 o
  -8  11   9        1.81       42.37     26.61 o
  -7  11   9       40.99       27.07     17.39 o
  -6  11   9      127.36      149.27     27.22 o
  -5  11   9        8.58        2.00     20.41 o
  -4  11   9      161.13      226.33     27.41 o
  -3  11   9        3.74       30.62     18.74 o
  -2  11   9        5.91       26.46     19.42 o
  -1  11   9      428.15      407.10     35.59 o
   0  11   9        8.89        3.10     12.30 o
   1  11   9      147.19      175.62     21.65 o
   2  11   9        1.01       15.47     12.06 o
   3  11   9      131.88      134.72     19.77 o
   4  11   9       39.95       36.56     15.61 o
   5  11   9       55.96       23.07     30.33 o
   6  11   9       67.45       -1.54     29.69 o
   7  11   9       11.23      -64.47     42.98 o
  -9  12   9       16.33      -34.44     30.13 o
  -8  12   9       47.37       41.71     24.57 o
  -7  12   9       79.64       85.60     23.02 o
  -6  12   9      167.53      175.75     29.43 o
  -5  12   9       68.10       41.46     15.17 o
  -4  12   9      360.46      375.46     35.11 o
  -3  12   9      291.34      349.86     33.48 o
  -2  12   9      309.47      280.54     28.27 o
  -1  12   9       26.95        9.79     13.38 o
   0  12   9      592.13      645.70     40.87 o
   1  12   9        8.83       27.93     14.63 o
   2  12   9       17.00       13.15     11.89 o
   3  12   9      174.40      167.66     22.37 o
   4  12   9      232.74      241.68     28.11 o
   5  12   9      264.73      274.49     34.10 o
   6  12   9        7.71      -62.14     41.42 o
   7  12   9        3.38       21.47     62.11 o
  -8  13   9        0.41        4.12     22.68 o
  -7  13   9       26.83      -17.41     22.15 o
  -6  13   9       41.74        4.48     17.94 o
  -5  13   9        7.79      -17.90     18.14 o
  -4  13   9       43.82       43.00     16.91 o
  -3  13   9      184.01      175.90     21.93 o
  -2  13   9      230.55      221.30     24.83 o
  -1  13   9       73.71       70.71     20.62 o
   0  13   9        0.64       19.21     12.81 o
   1  13   9      352.46      370.33     40.93 o
   2  13   9        6.02       -7.78     12.18 o
   3  13   9       16.60       43.60     15.78 o
   4  13   9        1.50       -9.59     13.73 o
   5  13   9       33.07       32.34     22.08 o
   6  13   9        1.31      -54.31     36.21 o
  -7  14   9       38.15       35.83     22.50 o
  -6  14   9       10.17        8.22     19.85 o
  -5  14   9       10.40       14.17     16.27 o
  -4  14   9       30.39       16.82     16.37 o
  -3  14   9        7.77       -1.66     21.57 o
  -2  14   9      320.07      379.02     36.47 o
  -1  14   9        6.15        1.08     20.61 o
   0  14   9       68.63       76.60     23.10 o
   1  14   9      108.98       84.89     20.61 o
   2  14   9      343.69      377.67     36.17 o
   3  14   9      267.17      303.63     34.31 o
   4  14   9        2.27       -7.52     18.65 o
   5  14   9       27.67        5.39     17.31 o
   6  14   9       84.33      111.91     30.81 o
  -7  15   9       35.94       20.20     21.80 o
  -6  15   9      325.79      397.89     49.26 o
  -5  15   9       61.69       71.87     24.11 o
  -4  15   9      251.07      277.14     38.07 o
  -3  15   9       14.15       23.80     16.29 o
  -2  15   9      133.43      172.00     24.83 o
  -1  15   9        0.07       22.07     23.24 o
   0  15   9      144.50      130.90     27.89 o
   1  15   9       25.53        6.22     19.94 o
   2  15   9       66.35       89.14     18.91 o
   3  15   9       46.56       26.27     19.66 o
   4  15   9       42.60        2.53     18.67 o
   5  15   9        8.97       -0.41     20.45 o
  -6  16   9        2.27      -11.25     25.13 o
  -5  16   9      257.92      284.70     42.40 o
  -4  16   9        9.22       25.02     19.45 o
  -3  16   9        0.99      -13.87     21.92 o
  -2  16   9       20.01       35.38     20.36 o
  -1  16   9       97.54      105.88     51.48 o
   0  16   9       29.06       43.08     19.08 o
   1  16   9       24.85       11.94     16.79 o
   2  16   9      262.53      245.43     31.78 o
   3  16   9      120.30      114.63     24.38 o
   4  16   9        7.95        8.77     17.35 o
  -5  17   9        2.94       10.21     24.68 o
  -4  17   9        1.02      -22.41     20.73 o
  -3  17   9       15.84       -2.51     20.93 o
  -2  17   9       50.28       73.98     45.31 o
  -1  17   9       12.15       64.58     78.34 o
   0  17   9       26.67        6.06     36.67 o
   1  17   9      159.45      170.91     25.71 o
   2  17   9        5.02       13.80     44.87 o
   3  17   9      124.23      137.38     32.57 o
  -3  18   9       11.28       15.07     26.79 o
  -2  18   9       14.64       49.02     30.56 o
  -1  18   9      241.43      375.53     74.98 o
   0  18   9       24.66       59.70     33.39 o
   1  18   9        7.14       11.07     27.04 o
 -10   0  10      240.79      194.30     50.67 o
  -8   0  10      236.19      180.47     38.23 o
  -6   0  10     1067.09     1092.96     75.74 o
  -4   0  10      311.15      372.85     39.31 o
  -2   0  10     1202.77     1251.48     56.23 o
   0   0  10      430.10      437.32     34.24 o
   2   0  10       16.10       28.77     11.90 o
   4   0  10      632.10      613.88     53.84 o
   6   0  10      129.72      128.58     21.60 o
   8   0  10        9.13       -9.99     16.94 o
 -11   1  10       43.43       -5.83     38.19 o
 -10   1  10      107.00       73.74     25.66 o
  -9   1  10      264.77      239.82     32.11 o
  -8   1  10      501.35      401.74     46.23 o
  -7   1  10       39.10       71.70     16.30 o
  -6   1  10      447.92      487.48     36.61 o
  -5   1  10       54.24       76.93     16.27 o
  -4   1  10      514.68      487.07     32.75 o
  -3   1  10        5.74       21.98     10.97 o
  -2   1  10     1314.68     1301.75     44.60 o
  -1   1  10       56.93       70.06     10.97 o
   0   1  10      840.05      790.44     32.64 o
   1   1  10      547.07      528.64     33.07 o
   2   1  10      135.98      107.16     24.31 o
   3   1  10      982.50      999.43     56.81 o
   4   1  10       11.66        1.52     18.00 o
   5   1  10      303.70      216.70     18.81 o
   6   1  10      221.46      222.11     24.77 o
   7   1  10      253.54      262.85     29.24 o
   8   1  10      532.86      524.73     49.90 o
   9   1  10       83.05       32.42     18.25 o
 -11   2  10       24.49      -17.75     36.08 o
 -10   2  10      208.40      201.10     30.16 o
  -9   2  10        6.59       -5.01     14.54 o
  -8   2  10        6.84       11.25     13.84 o
  -7   2  10       67.30       65.03     15.25 o
  -6   2  10      305.77      269.73     27.02 o
  -5   2  10      538.93      577.88     36.53 o
  -4   2  10      246.71      245.21     24.74 o
  -3   2  10     2124.96     2109.44     56.52 o
  -2   2  10     1915.19     1986.78     54.28 o
  -1   2  10        7.27       10.02      8.63 o
   0   2  10      221.45      230.08     18.68 o
   1   2  10      849.49      868.75     60.80 o
   2   2  10     1060.75     1047.71     72.04 o
   3   2  10      118.25      121.58     22.82 o
   4   2  10      650.44      631.45     39.29 o
   5   2  10        3.88      -18.49     14.02 o
   6   2  10      715.94      717.89     46.39 o
   7   2  10      135.70      143.85     24.46 o
   8   2  10        0.36        0.63     14.21 o
   9   2  10       35.63       14.67     19.08 o
 -11   3  10        2.76      -60.82     41.14 o
 -10   3  10       38.45      -15.83     31.26 o
  -9   3  10       16.21        7.99     15.87 o
  -8   3  10      365.27      339.45     37.85 o
  -7   3  10        7.49        9.04     12.21 o
  -6   3  10      564.67      612.96     40.02 o
  -5   3  10      268.48      295.93     26.90 o
  -4   3  10      808.28      865.09     43.60 o
  -3   3  10       32.57       47.34      9.94 o
  -2   3  10      314.96      338.62     22.77 o
  -1   3  10        0.68       -9.35      7.80 o
   0   3  10       78.14       41.33     18.38 o
   1   3  10       40.24       66.81     16.05 o
   2   3  10      118.03       88.75     25.79 o
   3   3  10      437.23      456.31     41.41 o
   4   3  10       15.43       32.44     15.12 o
   5   3  10       24.77       22.50     14.90 o
   6   3  10      268.67      332.17     33.50 o
   7   3  10       54.46       25.56     12.86 o
   8   3  10      359.87      359.08     35.49 o
   9   3  10        0.07      -30.82     20.55 o
 -11   4  10        4.04      -64.54     43.02 o
 -10   4  10        2.97      -28.58     23.79 o
  -9   4  10      369.72      357.20     50.89 o
  -8   4  10       48.39       44.30     17.41 o
  -7   4  10        6.14       -2.37     11.80 o
  -6   4  10       80.17       40.94     10.59 o
  -5   4  10      125.20      124.79     17.75 o
  -4   4  10      630.82      613.09     31.39 o
  -3   4  10      233.47      242.54     20.14 o
  -2   4  10     1224.73     1221.86     42.29 o
  -1   4  10     1151.12     1090.01     45.80 o
   0   4  10      924.67      984.89     77.77 o
   1   4  10      342.59      386.41     32.34 o
   2   4  10     3240.35     3232.74    103.18 o
   3   4  10     1505.83     1411.78     53.24 o
   4   4  10     1788.83     1685.35     69.48 o
   5   4  10       82.11      112.64     19.36 o
   6   4  10      802.00      727.75     51.60 o
   7   4  10       53.70       27.91     16.48 o
   8   4  10      411.48      433.02     39.48 o
   9   4  10        0.11        4.53     14.64 o
 -10   5  10       62.88       20.14     21.92 o
  -9   5  10       77.57       83.08     16.88 o
  -8   5  10       86.31       93.58     24.09 o
  -7   5  10      142.84      145.10     23.92 o
  -6   5  10      102.74       85.06     17.74 o
  -5   5  10      301.06      323.86     28.15 o
  -4   5  10      115.59      136.30     15.32 o
  -3   5  10       36.60       36.22      9.67 o
  -2   5  10       12.40       13.52      9.38 o
  -1   5  10      608.36      641.23     40.67 o
   0   5  10        0.04       -7.19      8.95 o
   1   5  10      582.63      634.70     39.74 o
   2   5  10      149.56      162.66     19.77 o
   3   5  10      735.41      792.05     40.33 o
   4   5  10      221.50      203.14     25.42 o
   5   5  10     1082.42     1083.23     55.41 o
   6   5  10       13.84        1.15     14.14 o
   7   5  10       19.06       -2.71     13.26 o
   8   5  10        1.14       -8.25     13.46 o
   9   5  10        0.36      -27.05     29.32 o
 -10   6  10       88.12       82.06     25.77 o
  -9   6  10      137.03      105.63     27.46 o
  -8   6  10      307.92      343.39     42.87 o
  -7   6  10        3.67        2.62     12.02 o
  -6   6  10      136.11      144.50     22.89 o
  -5   6  10     1045.72     1035.42     56.59 o
  -4   6  10      564.47      569.60     29.78 o
  -3   6  10       62.91       76.64     10.49 o
  -2   6  10        1.33        8.68     13.51 o
  -1   6  10      939.34      965.03     50.98 o
   0   6  10      396.45      342.19     27.54 o
   1   6  10       39.43       28.94     10.02 o
   2   6  10        4.26        6.78     19.50 o
   3   6  10       35.82       18.83     25.54 o
   4   6  10      653.08      631.27     50.36 o
   5   6  10      259.66      303.69     30.56 o
   6   6  10       92.66       59.75     20.00 o
   7   6  10        9.77        0.97     14.70 o
   8   6  10      186.29      197.63     31.91 o
 -10   7  10      150.33      154.52     31.65 o
  -9   7  10      187.11      181.86     33.54 o
  -8   7  10       22.05       38.16     18.33 o
  -7   7  10       83.88       44.73     56.45 o
  -6   7  10       65.56       55.03     16.11 o
  -5   7  10       32.26       40.29     15.65 o
  -4   7  10      407.14      394.16     27.54 o
  -3   7  10       15.09       -5.55     18.60 o
  -2   7  10     1004.69     1042.84     54.29 o
  -1   7  10        0.49       -5.75     11.30 o
   0   7  10       86.99       90.11     22.20 o
   1   7  10       24.53       18.64     10.32 o
   2   7  10      607.37      524.13     42.66 o
   3   7  10      155.68      114.57     22.57 o
   4   7  10      125.33      110.62     23.81 o
   5   7  10       90.59       95.76     20.99 o
   6   7  10       13.49       29.82     20.98 o
   7   7  10       18.79       17.99     38.02 o
   8   7  10       70.65       17.99     25.89 o
 -10   8  10       42.36       30.00     27.37 o
  -9   8  10      110.60      101.01     30.53 o
  -8   8  10      580.06      655.17     59.67 o
  -7   8  10      173.97      200.87     31.24 o
  -6   8  10      385.54      403.85     45.00 o
  -5   8  10      169.32      132.82     20.70 o
  -4   8  10     1302.08     1359.64     63.27 o
  -3   8  10      229.31      256.02     41.16 o
  -2   8  10      230.87      297.85     49.99 o
  -1   8  10       58.33       54.62      9.99 o
   0   8  10      495.13      487.99     34.72 o
   1   8  10      215.19      106.70     25.89 o
   2   8  10      189.69       68.67     23.71 o
   3   8  10       17.21       10.11     14.24 o
   4   8  10      807.87      837.74     57.76 o
   5   8  10        1.07        3.35     14.20 o
   6   8  10       10.55      -13.26     18.10 o
   7   8  10        0.72      -25.15     28.62 o
   8   8  10      270.61      260.10     68.26 o
  -9   9  10       28.31       25.47     21.51 o
  -8   9  10       43.77       46.10     17.70 o
  -7   9  10       29.40       17.89     29.47 o
  -6   9  10       14.08      -12.02     16.03 o
  -5   9  10      108.10      104.07     23.98 o
  -4   9  10       68.03       86.75     32.56 o
  -3   9  10      167.93      129.36     30.94 o
  -2   9  10        6.41       53.10     21.67 o
  -1   9  10      629.05      621.96     59.56 o
   0   9  10      182.29      157.93     41.74 o
   1   9  10      557.94      451.89     40.66 o
   2   9  10       14.46       14.60     32.67 o
   3   9  10      310.12      337.12     39.11 o
   4   9  10       49.99       68.47     21.37 o
   5   9  10      142.28      113.42     18.11 o
   6   9  10       35.34       49.18     23.42 o
   7   9  10       30.29       21.76     29.04 o
   8   9  10        4.16        6.91     28.29 o
  -9  10  10       43.08       60.67     26.36 o
  -8  10  10        9.03       -7.45     20.11 o
  -7  10  10      104.97      106.42     28.74 o
  -6  10  10      186.57      196.05     33.77 o
  -5  10  10       55.34       55.81     19.13 o
  -4  10  10      573.17      604.27     52.68 o
  -3  10  10       62.48       83.35     20.12 o
  -2  10  10      109.56      123.03     20.82 o
  -1  10  10        5.00        8.35     18.69 o
   0  10  10     1607.51     1570.94     95.18 o
   1  10  10       86.66       33.00     26.12 o
   2  10  10      438.77      407.87     41.19 o
   3  10  10        1.23       12.23     16.94 o
   4  10  10     1863.74     1999.05     79.67 o
   5  10  10      321.55      338.92     51.94 o
   6  10  10      110.87       77.55     27.70 o
   7  10  10        6.03      -58.39     38.93 o
  -9  11  10       18.04       16.04     22.70 o
  -8  11  10       15.19       30.11     23.37 o
  -7  11  10        0.11        8.43     17.17 o
  -6  11  10      118.54      152.28     28.59 o
  -5  11  10      425.61      393.20     44.80 o
  -4  11  10      397.08      463.88     39.06 o
  -3  11  10      116.20      116.35     22.19 o
  -2  11  10      118.56      126.79     20.39 o
  -1  11  10        7.65       -8.14     12.53 o
   0  11  10       78.59       73.89     24.36 o
   1  11  10        1.27       -4.46     16.56 o
   2  11  10        0.33       21.75     16.89 o
   3  11  10       70.82       75.27     20.18 o
   4  11  10       40.18       51.78     20.30 o
   5  11  10        1.31       -2.62     17.88 o
   6  11  10        0.59       -7.28     49.91 o
   7  11  10        4.48      -35.44     40.22 o
  -8  12  10       39.08       26.35     25.54 o
  -7  12  10      796.88      883.72     73.00 o
  -6  12  10      100.98       59.65     20.62 o
  -5  12  10      224.46      243.86     35.91 o
  -4  12  10       68.55      102.88     21.05 o
  -3  12  10     1134.27     1163.31     60.49 o
  -2  12  10      109.15       74.10     15.15 o
  -1  12  10       25.54        6.46     18.31 o
   0  12  10      119.71      100.14     17.42 o
   1  12  10      334.09      332.92     41.44 o
   2  12  10      118.23      105.20     24.41 o
   3  12  10      144.72      154.54     28.35 o
   4  12  10       49.66        2.44     20.65 o
   5  12  10      160.11      118.14     32.76 o
   6  12  10       15.56      -36.83     35.98 o
  -8  13  10       34.05       52.87     25.65 o
  -7  13  10       94.77       76.90     22.64 o
  -6  13  10       28.73       29.00     16.82 o
  -5  13  10       37.14       12.73     14.84 o
  -4  13  10        2.56       18.70     22.91 o
  -3  13  10      169.62      161.29     23.98 o
  -2  13  10      110.45      105.85     18.83 o
  -1  13  10       34.05       45.09     16.17 o
   0  13  10      166.93      163.58     31.33 o
   1  13  10       55.54       78.83     22.56 o
   2  13  10       15.87       19.57     22.15 o
   3  13  10      146.83      187.68     32.85 o
   4  13  10       10.97      -21.48     17.13 o
   5  13  10        1.66       -0.41     29.55 o
   6  13  10        0.01       13.09     71.43 o
  -7  14  10       43.22       41.48     21.07 o
  -6  14  10       68.89       80.24     25.70 o
  -5  14  10       41.56       49.09     18.61 o
  -4  14  10        0.06       12.09     28.79 o
  -3  14  10       19.23       11.42     20.93 o
  -2  14  10       78.33       90.97     18.05 o
  -1  14  10      134.71      181.53     54.28 o
   0  14  10      245.07      262.83     38.39 o
   1  14  10       78.50       80.80     20.52 o
   2  14  10        6.37       21.44     37.19 o
   3  14  10      249.56      216.56     33.55 o
   4  14  10       50.61       22.31     21.96 o
   5  14  10       72.03       76.48     42.54 o
  -6  15  10        1.96      -18.12     19.19 o
  -5  15  10        0.71      -14.15     20.56 o
  -4  15  10        7.30        5.04     16.49 o
  -3  15  10       82.72       63.06     21.56 o
  -2  15  10       26.60       71.36     23.11 o
  -1  15  10       64.83      133.40     32.10 o
   0  15  10       36.55       44.24     19.98 o
   1  15  10       40.04       46.57     18.38 o
   2  15  10      143.01      176.13     37.58 o
   3  15  10       42.34       23.56     15.97 o
   4  15  10        6.09        6.98     25.28 o
  -5  16  10       73.32      101.96     31.72 o
  -4  16  10        1.54       -5.68     30.34 o
  -3  16  10        8.55      -19.75     22.93 o
  -2  16  10      204.83      267.65     53.60 o
  -1  16  10       70.78       85.71     37.98 o
   0  16  10       12.84      -27.27     20.09 o
   1  16  10       27.54       16.49     16.34 o
   2  16  10      121.34      110.14     36.13 o
   3  16  10        7.12       -9.70     22.01 o
  -4  17  10       66.16       77.43     31.38 o
  -3  17  10       35.77       13.88     35.85 o
  -2  17  10       64.51       89.40     44.52 o
  -1  17  10        1.42       45.39     62.16 o
   0  17  10        1.72      -13.82     24.10 o
   1  17  10        3.65       -5.60     19.32 o
   2  17  10        2.39       12.72     29.10 o
  -9   0  11      417.78      363.85     68.52 o
  -7   0  11     3183.30     2657.24    461.90 o
  -5   0  11      278.46      214.52     31.41 o
  -3   0  11     2205.07     2233.84    100.06 o
  -1   0  11     1451.02     1439.26     63.29 o
   1   0  11     9763.27     9160.34    209.98 o
   3   0  11      129.49       96.94     36.85 o
   5   0  11      424.72      327.96     39.96 o
   7   0  11        8.96       11.84     18.43 o
 -10   1  11       16.96       32.74     17.64 o
  -9   1  11        2.90       -5.94     11.69 o
  -8   1  11        2.76       -5.41     13.27 o
  -7   1  11      228.35      297.44     33.39 o
  -6   1  11      135.15      119.33     22.79 o
  -5   1  11       28.81       -4.34     13.29 o
  -4   1  11      516.40      504.63     34.65 o
  -3   1  11      624.70      637.07     39.59 o
  -2   1  11      282.89      270.88     21.23 o
  -1   1  11      220.78      230.23     18.65 o
   0   1  11       46.89       35.24      9.75 o
   1   1  11      970.75     1014.98     78.21 o
   2   1  11       15.95       39.07     47.33 o
   3   1  11      445.32      451.78     34.52 o
   4   1  11      133.75       86.76     15.72 o
   5   1  11      326.24      297.76     28.46 o
   6   1  11        2.18       11.13     15.00 o
   7   1  11      311.29      318.71     29.32 o
   8   1  11       11.25       11.26     13.54 o
 -10   2  11      213.78      277.25     57.07 o
  -9   2  11        3.09      -25.63     17.09 o
  -8   2  11       76.96       55.23     16.76 o
  -7   2  11      584.56      588.40     41.65 o
  -6   2  11       54.72       82.44     16.27 o
  -5   2  11        4.06        4.92     24.86 o
  -4   2  11      976.30      908.64     47.04 o
  -3   2  11      209.53      231.01     20.73 o
  -2   2  11        6.25       18.82      9.27 o
  -1   2  11        6.11       14.43      9.14 o
   0   2  11      386.82      394.12     23.59 o
   1   2  11     2991.96     3061.35     74.53 o
   2   2  11       25.39       -4.22     16.71 o
   3   2  11       53.87       59.70     20.97 o
   4   2  11      356.18      333.16     34.39 o
   5   2  11      329.49      313.48     32.51 o
   6   2  11        1.27       -8.02     12.79 o
   7   2  11       61.39       79.29     19.73 o
   8   2  11      133.29      128.75     25.79 o
 -10   3  11        1.02      -38.98     33.23 o
  -9   3  11       41.66       63.73     20.48 o
  -8   3  11      117.66      114.82     24.62 o
  -7   3  11       25.55       -1.62     12.34 o
  -6   3  11       45.90       54.94     17.53 o
  -5   3  11        2.61      -20.73     13.82 o
  -4   3  11      235.10      241.01     25.87 o
  -3   3  11       44.46       37.60      9.97 o
  -2   3  11      132.15      124.93     16.07 o
  -1   3  11        2.17       -6.35      8.04 o
   0   3  11      884.94      841.63     41.61 o
   1   3  11       48.88       58.71     20.79 o
   2   3  11      197.30      188.03     26.34 o
   3   3  11      240.29      179.89     30.83 o
   4   3  11       32.68       20.82     24.27 o
   5   3  11       32.70       30.20     16.11 o
   6   3  11        8.29       31.41     17.37 o
   7   3  11       56.93       53.00     17.38 o
   8   3  11       22.84       29.85     15.16 o
 -10   4  11       24.45      -24.46     28.05 o
  -9   4  11       16.15       -1.02     24.11 o
  -8   4  11       41.03       28.64     15.99 o
  -7   4  11      242.40      211.71     24.95 o
  -6   4  11      469.83      520.77     38.40 o
  -5   4  11       15.22       15.86     13.21 o
  -4   4  11      506.33      533.85     30.08 o
  -3   4  11      189.37      196.81     19.52 o
  -2   4  11     1308.98     1272.03     46.12 o
  -1   4  11       58.13       27.19     10.58 o
   0   4  11      249.35      293.86     33.06 o
   1   4  11      676.86      689.97     44.22 o
   2   4  11     1017.78     1073.82     81.49 o
   3   4  11       21.74       26.29     28.80 o
   4   4  11        7.77      -12.23     14.07 o
   5   4  11       45.94       88.86     17.64 o
   6   4  11      332.76      361.39     32.90 o
   7   4  11      218.87      273.54     32.30 o
   8   4  11       41.34       43.59     16.88 o
 -10   5  11       25.49      -31.45     29.44 o
  -9   5  11        2.40        8.75     21.66 o
  -8   5  11      240.53      258.94     46.09 o
  -7   5  11       39.93       26.97     12.39 o
  -6   5  11       50.99       64.91     13.82 o
  -5   5  11        5.93       20.20     10.97 o
  -4   5  11      119.06      133.34     16.12 o
  -3   5  11       16.15       16.63      8.12 o
  -2   5  11      166.89      180.44     17.62 o
  -1   5  11        8.57        8.21     15.11 o
   0   5  11       98.48       82.99     16.52 o
   1   5  11       29.39       56.74     17.34 o
   2   5  11        4.99       23.50     12.04 o
   3   5  11       20.45       11.10     36.19 o
   4   5  11        0.70        0.40     20.78 o
   5   5  11       34.14       43.03     14.54 o
   6   5  11        0.19        7.66     18.87 o
   7   5  11       54.36       79.63     22.48 o
   8   5  11       28.60       42.53     14.52 o
 -10   6  11       17.61       -4.19     29.78 o
  -9   6  11      268.51      351.52     44.53 o
  -8   6  11        3.88       38.34     27.42 o
  -7   6  11      592.98      603.12     68.94 o
  -6   6  11      104.75       49.40     16.12 o
  -5   6  11     1676.32     1778.19     83.26 o
  -4   6  11      302.06      331.35     24.02 o
  -3   6  11     1078.52     1051.79     41.10 o
  -2   6  11      509.29      538.80     41.88 o
  -1   6  11     1298.63     1282.62     60.68 o
   0   6  11       10.06      -13.61     15.40 o
   1   6  11      286.06      261.78     26.87 o
   2   6  11      290.12      258.91     37.26 o
   3   6  11     1262.20     1179.83     58.64 o
   4   6  11        1.16        6.08     14.79 o
   5   6  11      114.60       86.83     16.27 o
   6   6  11      318.65      311.73     30.70 o
   7   6  11      239.14      224.38     31.31 o
   8   6  11        5.14       -5.85     16.75 o
  -9   7  11       37.70       52.33     23.13 o
  -8   7  11      200.62      256.86     39.28 o
  -7   7  11        9.80       24.00     22.38 o
  -6   7  11      163.03      175.59     38.62 o
  -5   7  11       23.42       36.76     19.73 o
  -4   7  11       91.74       63.65     19.07 o
  -3   7  11        2.14       -6.06     10.57 o
  -2   7  11       70.42       90.14     18.59 o
  -1   7  11       23.57      135.30     65.88 o
   0   7  11       74.40      108.62     20.33 o
   1   7  11     1001.18     1008.06     76.78 o
   2   7  11        5.80      -37.82     25.21 o
   3   7  11       71.22       51.24     34.62 o
   4   7  11       40.30       34.17     20.66 o
   5   7  11      115.14      142.93     27.16 o
   6   7  11        0.19      -18.26     22.04 o
   7   7  11       52.34       33.12     23.39 o
   8   7  11       51.97       18.34     40.10 o
  -9   8  11       81.92       92.30     26.30 o
  -8   8  11       38.21       53.14     19.63 o
  -7   8  11       55.46       32.26     14.98 o
  -6   8  11       71.26      121.36     33.57 o
  -5   8  11      726.42      822.33     78.44 o
  -4   8  11        7.44       26.87     13.60 o
  -3   8  11       76.51       49.29     26.84 o
  -2   8  11        1.16        3.33     24.71 o
  -1   8  11     1174.79     1256.96     52.97 o
   0   8  11       51.37       49.60     28.22 o
   1   8  11      467.62      380.26     46.45 o
   2   8  11       15.83        7.26     21.93 o
   3   8  11      912.10      882.92     70.90 o
   4   8  11      192.92      260.65     36.98 o
   5   8  11        4.99        0.60     14.70 o
   6   8  11       11.09       71.27     30.54 o
   7   8  11      133.50       71.04     22.12 o
  -9   9  11        0.04       -2.43     24.27 o
  -8   9  11      108.98      123.43     29.88 o
  -7   9  11        2.05       13.50     18.36 o
  -6   9  11      438.95      452.64     49.18 o
  -5   9  11       34.64       20.40     21.33 o
  -4   9  11      123.14      171.66     38.09 o
  -3   9  11        7.42        6.87     17.82 o
  -2   9  11      220.59      225.69     33.31 o
  -1   9  11      233.88      256.18     42.00 o
   0   9  11      394.87      324.91     46.05 o
   1   9  11       82.41        7.86     42.91 o
   2   9  11      129.01       74.30     16.09 o
   3   9  11       98.30      107.62     24.02 o
   4   9  11        7.99       54.82     23.43 o
   5   9  11       25.89       35.86     16.81 o
   6   9  11        8.27       -4.63     20.23 o
   7   9  11       26.45       11.13     76.31 o
  -8  10  11       64.29       79.49     27.50 o
  -7  10  11       10.84        1.57     14.69 o
  -6  10  11      103.76       93.93     23.98 o
  -5  10  11        7.74       15.12     18.09 o
  -4  10  11       32.69       93.09     25.12 o
  -3  10  11      434.41      459.66     45.40 o
  -2  10  11       62.77       74.77     23.32 o
  -1  10  11       30.94       46.57     24.94 o
   0  10  11       99.58      102.31     29.80 o
   1  10  11        1.27      -35.66     28.14 o
   2  10  11      105.02       77.62     23.69 o
   3  10  11      195.62      227.98     33.16 o
   4  10  11        0.06       37.97     27.25 o
   5  10  11        5.97       54.70     27.79 o
   6  10  11       51.04       36.36     25.19 o
  -8  11  11       48.37       77.77     28.98 o
  -7  11  11        4.89        8.38     20.79 o
  -6  11  11       10.75       32.22     19.88 o
  -5  11  11       66.69       61.59     19.15 o
  -4  11  11      594.72      646.63     48.29 o
  -3  11  11       28.07       45.64     18.15 o
  -2  11  11      181.98      182.49     25.78 o
  -1  11  11        2.85       -3.86     16.79 o
   0  11  11        1.16      -13.51     13.97 o
   1  11  11        4.78      -23.35     19.07 o
   2  11  11        0.63       14.57     14.67 o
   3  11  11      108.78      123.54     28.22 o
   4  11  11      138.04      123.89     24.49 o
   5  11  11       64.50      110.93     33.54 o
   6  11  11       41.42       26.68     33.26 o
  -7  12  11       70.97       99.36     29.78 o
  -6  12  11        4.40        1.09     14.32 o
  -5  12  11        7.07       -2.79     15.12 o
  -4  12  11        0.23       26.89     15.65 o
  -3  12  11       72.51       87.70     19.75 o
  -2  12  11       12.75        8.19     11.72 o
  -1  12  11       62.37       57.31     19.47 o
   0  12  11      120.66      118.19     24.45 o
   1  12  11       25.73       31.47     18.00 o
   2  12  11       14.05       -4.19     16.31 o
   3  12  11      139.06      174.82     34.86 o
   4  12  11      201.52      178.19     45.03 o
   5  12  11        2.63      -19.37     39.19 o
  -7  13  11       13.10       10.45     22.87 o
  -6  13  11        0.98       16.55     17.79 o
  -5  13  11       19.24       15.09     15.76 o
  -4  13  11      122.34      107.71     28.82 o
  -3  13  11        8.07       -9.18     14.42 o
  -2  13  11       36.45       26.84     15.85 o
  -1  13  11      335.51      274.18     39.92 o
   0  13  11      101.46      140.59     42.77 o
   1  13  11       10.59       33.20     17.54 o
   2  13  11        1.32      -20.71     20.05 o
   3  13  11       86.79       88.55     26.82 o
   4  13  11       34.65        7.32     20.45 o
   5  13  11       76.58       64.75     65.52 o
  -6  14  11        2.44      -13.77     18.53 o
  -5  14  11        1.86        0.65     16.33 o
  -4  14  11       13.09       24.53     18.88 o
  -3  14  11       62.80       77.74     21.85 o
  -2  14  11       17.56       -2.12     18.13 o
  -1  14  11       14.48       77.89     27.52 o
   0  14  11       10.44        5.63     20.57 o
   1  14  11      146.90      179.23     31.72 o
   2  14  11       29.59       54.22     26.03 o
   3  14  11       61.01       71.24     24.60 o
   4  14  11       33.57       26.43     19.54 o
  -5  15  11       15.42       33.52     35.92 o
  -4  15  11      151.43      193.37     37.14 o
  -3  15  11        7.72        3.45     17.05 o
  -2  15  11      189.78      238.37     51.03 o
  -1  15  11       26.07       88.99     37.16 o
   0  15  11       29.80        7.13     50.35 o
   1  15  11       26.10       16.68     17.15 o
   2  15  11      147.98      171.50     34.19 o
   3  15  11        0.90        2.30     18.94 o
  -4  16  11        6.45       42.84     25.45 o
  -3  16  11        4.45       -8.23     21.40 o
  -2  16  11       40.04       22.63     31.40 o
  -1  16  11       34.67       71.34     45.85 o
   0  16  11        3.63        9.94     21.11 o
   1  16  11       52.13       60.84     21.16 o
   2  16  11       19.56       37.41     20.07 o
 -10   0  12       47.14      100.30     54.36 o
  -8   0  12        0.91       63.42     30.41 o
  -6   0  12      256.42      251.80     50.04 o
  -4   0  12       88.62       62.94     13.83 o
  -2   0  12       22.27       22.80     11.27 o
   0   0  12     5670.90     5935.44    138.19 o
   2   0  12       63.90      119.46     40.12 o
   4   0  12      519.43      538.43     57.45 o
   6   0  12      242.70      303.04     63.28 o
   8   0  12      413.60      475.98     62.58 o
 -10   1  12       56.45       81.24     25.90 o
  -9   1  12       66.57       80.63     19.53 o
  -8   1  12      654.04      609.98     53.91 o
  -7   1  12      140.69      175.33     26.63 o
  -6   1  12        5.05       -3.02     11.18 o
  -5   1  12       40.51       23.99     11.23 o
  -4   1  12       36.07       36.75     12.13 o
  -3   1  12        0.12       13.52     13.06 o
  -2   1  12      100.08      112.09     14.80 o
  -1   1  12      323.32      377.12     24.48 o
   0   1  12      981.21     1001.42     42.00 o
   1   1  12      651.81      645.46     36.56 o
   2   1  12      639.62      702.61     45.98 o
   3   1  12      143.53      146.95     23.57 o
   4   1  12      220.27      224.71     27.30 o
   5   1  12       26.46      -11.63     17.27 o
   6   1  12      397.79      438.77     39.85 o
   7   1  12      123.92      126.16     23.68 o
   8   1  12       73.50       82.99     19.61 o
 -10   2  12        1.72        5.85     19.55 o
  -9   2  12        8.31        9.49     30.86 o
  -8   2  12      145.00      125.06     20.01 o
  -7   2  12      805.77      786.43     69.96 o
  -6   2  12       22.46       37.05     21.17 o
  -5   2  12      172.38      166.47     22.45 o
  -4   2  12      546.33      580.59     40.74 o
  -3   2  12     1396.66     1401.31     51.41 o
  -2   2  12       18.40       22.95      9.01 o
  -1   2  12      101.01       97.17     14.73 o
   0   2  12     1173.36     1178.28     43.65 o
   1   2  12        3.01       15.91     12.62 o
   2   2  12      314.65      249.39     25.11 o
   3   2  12       59.12       41.17     13.26 o
   4   2  12       27.87        8.93     13.08 o
   5   2  12      343.43      217.49     32.09 o
   6   2  12       64.62       39.58     27.95 o
   7   2  12       70.36       85.34     17.89 o
   8   2  12      465.51      539.46     46.35 o
 -10   3  12        9.98       -9.00     34.20 o
  -9   3  12       29.32       28.37     22.95 o
  -8   3  12        1.48        4.24     14.75 o
  -7   3  12        0.58        3.44     18.49 o
  -6   3  12     1419.70     1375.38     64.17 o
  -5   3  12       38.62       22.11     12.69 o
  -4   3  12     1775.44     1815.66     68.95 o
  -3   3  12      125.65      125.16     16.85 o
  -2   3  12      873.65      841.27     40.33 o
  -1   3  12      466.03      432.24     28.54 o
   0   3  12      111.89      102.56     15.88 o
   1   3  12      215.26      157.50     15.33 o
   2   3  12      224.68      193.63     28.61 o
   3   3  12       53.68       72.82     16.34 o
   4   3  12       71.03       57.11     22.38 o
   5   3  12       19.09       31.62     32.62 o
   6   3  12      119.95       74.59     20.67 o
   7   3  12       97.07       85.06     21.53 o
   8   3  12       22.43       22.03     21.69 o
 -10   4  12      220.07      230.92     46.92 o
  -9   4  12       34.20       26.63     22.43 o
  -8   4  12      607.07      717.77     80.67 o
  -7   4  12      121.29      128.65     22.90 o
  -6   4  12      154.33      230.29     27.67 o
  -5   4  12      195.10      180.22     23.03 o
  -4   4  12      163.00      187.19     19.94 o
  -3   4  12      122.81      115.02     16.36 o
  -2   4  12      311.37      269.82     21.86 o
  -1   4  12      460.43      476.77     28.63 o
   0   4  12       74.96       48.24     25.53 o
   1   4  12        6.81       19.75     24.90 o
   2   4  12        4.85        3.44     11.48 o
   3   4  12       87.54       60.90     21.26 o
   4   4  12        2.45       -8.69     19.33 o
   5   4  12      585.21      581.10     54.94 o
   6   4  12       52.67       54.00     24.48 o
   7   4  12       84.37       60.52     17.17 o
  -9   5  12       95.24      148.43     41.33 o
  -8   5  12        3.99       26.95     24.15 o
  -7   5  12      266.43      251.14     48.35 o
  -6   5  12       65.55       33.53     12.64 o
  -5   5  12      209.18      263.03     28.61 o
  -4   5  12       77.02       53.57     12.52 o
  -3   5  12      172.19      153.06     17.00 o
  -2   5  12       33.01       25.96     12.83 o
  -1   5  12        2.51       -4.58     11.07 o
   0   5  12       37.72       25.63     16.82 o
   1   5  12      184.44      224.68     27.04 o
   2   5  12       96.51       66.84     23.22 o
   3   5  12      242.37      177.37     26.51 o
   4   5  12       96.32       73.62     22.32 o
   5   5  12      173.90      200.12     27.03 o
   6   5  12       13.44       16.80     22.54 o
   7   5  12       13.18       10.36     18.12 o
  -9   6  12       60.23       77.08     28.69 o
  -8   6  12       26.78       53.43     28.15 o
  -7   6  12       29.80       55.22     31.88 o
  -6   6  12      116.29       92.67     22.89 o
  -5   6  12      327.84      292.26     28.63 o
  -4   6  12       36.91       16.63     10.32 o
  -3   6  12       87.23       59.61      9.90 o
  -2   6  12      883.91      959.74     47.56 o
  -1   6  12       57.23       83.20     19.08 o
   0   6  12      790.87      832.56     47.95 o
   1   6  12      430.07      431.77     54.85 o
   2   6  12     1003.32      998.39     80.60 o
   3   6  12       10.24      -17.79     32.77 o
   4   6  12       63.68       57.13     35.73 o
   5   6  12      447.86      498.58     49.38 o
   6   6  12      310.90      363.06     40.05 o
   7   6  12       10.80       13.67     24.68 o
  -9   7  12        9.47       28.91     21.17 o
  -8   7  12       31.26       69.13     33.99 o
  -7   7  12       14.69        6.19     42.48 o
  -6   7  12      211.75      211.55     43.05 o
  -5   7  12        0.08       -1.50     20.48 o
  -4   7  12      243.88      238.51     26.00 o
  -3   7  12       13.94        8.85      9.47 o
  -2   7  12       65.36       96.72     20.68 o
  -1   7  12      137.33      158.34     22.31 o
   0   7  12       17.20        9.57     29.40 o
   1   7  12       30.14        9.98     31.49 o
   2   7  12        4.58        0.72     14.58 o
   3   7  12        5.63      -18.55     40.29 o
   4   7  12       38.80       68.49     24.31 o
   5   7  12        6.07       37.54     17.59 o
   6   7  12       10.72       44.67     33.70 o
   7   7  12       30.15        2.41     23.03 o
  -9   8  12       67.24       47.73     31.24 o
  -8   8  12        5.93       -6.65     22.76 o
  -7   8  12      197.84      157.46     57.91 o
  -6   8  12       96.89       87.64     29.31 o
  -5   8  12       30.46        3.22     26.71 o
  -4   8  12       20.95      -13.91     19.23 o
  -3   8  12      449.97      479.13     34.09 o
  -2   8  12      507.78      567.26     53.62 o
  -1   8  12      584.75      623.43     61.23 o
   0   8  12      154.38      126.70     30.76 o
   1   8  12      297.45      284.76     45.03 o
   2   8  12      397.97      369.26     51.95 o
   3   8  12        0.29       -3.80     21.31 o
   4   8  12       76.77      109.92     29.47 o
   5   8  12      115.01      116.40     24.32 o
   6   8  12      267.66      292.90     53.27 o
  -8   9  12        3.78       21.34     18.84 o
  -7   9  12      109.67      140.51     31.74 o
  -6   9  12       25.00       25.22     18.59 o
  -5   9  12        8.65       -9.31     27.11 o
  -4   9  12      108.72       69.14     25.87 o
  -3   9  12       30.76       60.92     24.87 o
  -2   9  12       94.67      106.46     28.18 o
  -1   9  12      108.58      126.77     26.76 o
   0   9  12       20.85       27.44     19.55 o
   1   9  12       60.23       60.27     35.62 o
   2   9  12        0.20      -21.75     29.53 o
   3   9  12        8.03      -13.05     29.94 o
   4   9  12       23.18       72.82     25.14 o
   5   9  12       18.48       49.80     28.65 o
   6   9  12       10.31       -8.12     48.43 o
  -8  10  12       17.54       44.98     26.03 o
  -7  10  12        7.78       -1.16     24.20 o
  -6  10  12      108.93      134.83     31.50 o
  -5  10  12        0.45        4.89     24.10 o
  -4  10  12        1.37      -10.03     20.66 o
  -3  10  12        5.76       35.86     19.61 o
  -2  10  12      154.81      162.73     29.91 o
  -1  10  12       43.20       73.81     24.77 o
   0  10  12       64.58       31.34     52.04 o
   1  10  12       28.47       -0.36     69.57 o
   2  10  12       34.76       -2.81     66.91 o
   3  10  12        0.50       19.73     21.57 o
   4  10  12       44.85       91.60     33.25 o
   5  10  12       32.52       68.32     34.77 o
   6  10  12       13.49       21.25     38.43 o
  -7  11  12        0.99       19.69     19.51 o
  -6  11  12       87.89      117.83     27.86 o
  -5  11  12       11.98       19.32     15.91 o
  -4  11  12      143.26      201.17     31.07 o
  -3  11  12        0.71       21.48     16.36 o
  -2  11  12       13.79       10.40     11.73 o
  -1  11  12        7.74        5.53     14.09 o
   0  11  12        0.85      -19.74     24.77 o
   1  11  12       56.33       23.42     17.98 o
   2  11  12        1.34       16.35     18.64 o
   3  11  12       68.18       87.87     29.94 o
   4  11  12       94.79       89.87     23.90 o
   5  11  12        4.57       19.57     39.51 o
  -7  12  12      170.10      156.03     33.52 o
  -6  12  12       37.28       56.74     23.43 o
  -5  12  12       32.90       24.02     17.83 o
  -4  12  12       33.21       29.34     20.48 o
  -3  12  12      312.01      379.63     38.34 o
  -2  12  12      328.35      340.39     34.99 o
  -1  12  12        7.62       29.01     15.32 o
   0  12  12        8.26      -22.13     21.31 o
   1  12  12      202.03      226.70     70.68 o
   2  12  12       74.58       92.06     24.90 o
   3  12  12        1.84        8.89     20.24 o
   4  12  12        0.62       -8.57     20.36 o
   5  12  12        4.64       14.38     42.65 o
  -6  13  12        3.93       30.78     24.55 o
  -5  13  12       13.16       37.08     19.96 o
  -4  13  12       19.70        6.39     20.34 o
  -3  13  12        7.29       33.19     16.00 o
  -2  13  12       19.11       13.98     13.95 o
  -1  13  12        8.29       21.84     24.72 o
   0  13  12       81.02       45.25     25.28 o
   1  13  12        3.78       43.55     21.99 o
   2  13  12       22.44       47.18     23.33 o
   3  13  12       40.58       55.72     21.64 o
   4  13  12       45.78       46.47     35.58 o
  -5  14  12      160.85      155.72     46.15 o
  -4  14  12       11.41       13.61     16.07 o
  -3  14  12        0.19      -11.73     14.90 o
  -2  14  12      151.65      125.70     32.67 o
  -1  14  12       23.96       23.22     22.76 o
   0  14  12       79.22      152.31     38.76 o
   1  14  12       32.75       28.52     40.22 o
   2  14  12       26.95       21.72     17.98 o
   3  14  12        9.84       -5.27     17.58 o
  -4  15  12        2.88       17.34     22.41 o
  -3  15  12        4.56      -15.78     28.40 o
  -2  15  12        3.09       45.58     37.50 o
  -1  15  12        3.36       29.55     24.83 o
   0  15  12       12.70        9.43     19.48 o
   1  15  12        8.30       14.88     23.65 o
   2  15  12        4.24        1.25     21.14 o
  -9   0  13        1.08       13.66     28.77 o
  -7   0  13      233.09      194.91     45.00 o
  -5   0  13       57.76       62.96     19.88 o
  -3   0  13       46.13       26.06     27.81 o
  -1   0  13      486.74      440.13     40.38 o
   1   0  13     1834.76     1744.35     80.85 o
   3   0  13        1.85       30.13     22.89 o
   5   0  13       91.29       80.39     34.86 o
   7   0  13      143.55      232.32     44.86 o
  -9   1  13       95.89       59.74     20.16 o
  -8   1  13        3.47      -14.09     18.44 o
  -7   1  13      165.11      171.23     24.78 o
  -6   1  13        2.21        4.37     10.45 o
  -5   1  13        1.46       12.53     11.80 o
  -4   1  13      220.92      261.16     28.17 o
  -3   1  13       38.81       57.06     14.25 o
  -2   1  13       29.09       26.07     11.62 o
  -1   1  13       28.79       26.27     15.07 o
   0   1  13       37.35       60.49     15.91 o
   1   1  13      996.93      971.75     46.75 o
   2   1  13      298.51      324.33     33.33 o
   3   1  13       20.78       27.09     15.92 o
   4   1  13      127.28       70.47     16.71 o
   5   1  13       27.34       10.28     17.13 o
   6   1  13        4.02       12.88     15.91 o
   7   1  13       24.73       37.09     16.99 o
  -9   2  13        6.00      -17.79     17.81 o
  -8   2  13       55.46       55.98     19.00 o
  -7   2  13        0.64        7.14     12.18 o
  -6   2  13       67.26       62.27     16.40 o
  -5   2  13      293.94      265.68     28.73 o
  -4   2  13       23.47       34.06     13.70 o
  -3   2  13        3.41       -1.49     11.39 o
  -2   2  13       11.97        8.73      8.86 o
  -1   2  13       52.05       45.44     10.84 o
   0   2  13      753.93      775.11     41.35 o
   1   2  13       21.58       13.60     12.79 o
   2   2  13      324.93      346.62     27.29 o
   3   2  13      135.58      170.71     26.48 o
   4   2  13      435.48      438.00     39.31 o
   5   2  13      107.80       58.73     16.51 o
   6   2  13        4.16       18.55     18.33 o
   7   2  13      108.58      122.61     24.22 o
  -9   3  13       19.78       24.17     23.33 o
  -8   3  13        2.34        7.89     16.48 o
  -7   3  13       17.21       -7.21     18.77 o
  -6   3  13        7.93       -2.90     12.63 o
  -5   3  13       11.15       35.66     12.18 o
  -4   3  13       22.71       11.59     10.57 o
  -3   3  13        5.35       14.62      8.98 o
  -2   3  13       36.79       31.34      9.73 o
  -1   3  13        0.59        6.83      9.30 o
   0   3  13       18.00        6.94     11.31 o
   1   3  13      136.74      169.34     21.48 o
   2   3  13      114.60       55.69     16.75 o
   3   3  13      114.17      115.39     20.67 o
   4   3  13       95.29       56.05     24.57 o
   5   3  13      108.45       83.44     31.38 o
   6   3  13       50.81       13.86     29.55 o
   7   3  13       35.84       61.65     19.08 o
  -9   4  13        0.46       24.86     28.24 o
  -8   4  13        3.53       56.34     64.81 o
  -7   4  13       62.95       47.35     17.93 o
  -6   4  13       97.42       60.18     18.40 o
  -5   4  13      300.31      285.66     29.70 o
  -4   4  13        1.62        8.34     10.99 o
  -3   4  13      556.33      578.83     39.56 o
  -2   4  13       10.91       23.10     11.58 o
  -1   4  13      550.51      628.58     36.69 o
   0   4  13      294.10      297.23     26.65 o
   1   4  13      298.44      307.95     30.12 o
   2   4  13       29.24       34.49     11.99 o
   3   4  13      390.26      332.02     41.21 o
   4   4  13       93.61       54.56     21.54 o
   5   4  13      251.36      212.63     30.38 o
   6   4  13      234.31      248.05     34.36 o
   7   4  13       51.44       42.41     22.32 o
  -9   5  13       12.25        7.83     18.56 o
  -8   5  13        4.10       44.77     28.86 o
  -7   5  13       26.77       44.57     21.35 o
  -6   5  13       35.20       23.17     16.79 o
  -5   5  13       16.73        1.88     10.84 o
  -4   5  13       51.55       43.82     11.64 o
  -3   5  13        1.02       12.64     13.31 o
  -2   5  13      493.19      510.80     49.10 o
  -1   5  13       82.87       80.57     16.06 o
   0   5  13      250.81      244.97     23.63 o
   1   5  13       62.88       55.31     21.83 o
   2   5  13       78.94       30.42     21.85 o
   3   5  13       28.14       34.77     48.52 o
   4   5  13      123.90      101.69     30.25 o
   5   5  13        0.07       32.58     43.37 o
   6   5  13       15.72       34.21     21.34 o
  -8   6  13       74.19      118.51     37.85 o
  -7   6  13       40.48       74.39     30.56 o
  -6   6  13       21.28        1.31     33.49 o
  -5   6  13       50.42       54.88     13.99 o
  -4   6  13       62.45       68.14     14.07 o
  -3   6  13       89.15       63.24     12.42 o
  -2   6  13       25.49       34.96     13.51 o
  -1   6  13       11.82       15.74     12.58 o
   0   6  13       42.31       80.20     25.79 o
   1   6  13      117.80      101.49     29.70 o
   2   6  13       63.09       68.03     24.05 o
   3   6  13        1.47       42.60     38.30 o
   4   6  13       47.89       31.70     77.50 o
   5   6  13      129.33      220.55     42.76 o
   6   6  13      101.57       92.56     41.21 o
  -8   7  13       36.94       59.99     32.53 o
  -7   7  13       13.41        7.89     25.82 o
  -6   7  13       70.18       81.42     24.34 o
  -5   7  13       73.28       44.20     17.38 o
  -4   7  13       12.78       -1.64     12.09 o
  -3   7  13        3.78       -2.17     12.11 o
  -2   7  13       32.90       37.66     18.05 o
  -1   7  13       11.01       65.95     24.42 o
   0   7  13      135.05      108.23     28.41 o
   1   7  13       48.39       89.89     28.65 o
   2   7  13       48.96        2.92     19.96 o
   3   7  13       28.30       16.91     34.44 o
   4   7  13       61.49      120.66     39.23 o
   5   7  13       24.59       38.61     34.62 o
   6   7  13        3.07       14.09     33.77 o
  -8   8  13        6.30       29.83     22.16 o
  -7   8  13      141.19      164.92     79.74 o
  -6   8  13       13.61       32.72     89.45 o
  -5   8  13        0.62      -13.82     35.93 o
  -4   8  13       14.26        4.28     19.25 o
  -3   8  13      193.06      222.16     32.13 o
  -2   8  13        2.37       37.47     24.27 o
  -1   8  13      250.20      264.81     39.34 o
   0   8  13        4.98       20.11     21.51 o
   1   8  13      202.71      211.64     40.98 o
   2   8  13        2.66      -29.76     50.80 o
   3   8  13        1.30      -13.90     26.66 o
   4   8  13      127.38      208.70     35.26 o
   5   8  13      269.08      362.38     46.92 o
   6   8  13       55.41       69.27     34.12 o
  -7   9  13       12.49       63.53     26.09 o
  -6   9  13       17.87       22.04     36.28 o
  -5   9  13        0.06      -39.44     26.29 o
  -4   9  13      193.11      199.98     43.06 o
  -3   9  13        1.18       43.36     19.11 o
  -2   9  13      309.57      315.68     42.29 o
  -1   9  13        9.87       36.37     21.39 o
   0   9  13      162.98      108.54     30.39 o
   1   9  13       97.62      114.16     33.72 o
   2   9  13       27.72      -28.13     24.94 o
   3   9  13       53.93       82.42     20.87 o
   4   9  13        2.04       14.58     24.05 o
   5   9  13        0.10       66.26     34.21 o
  -7  10  13      304.23      392.36     54.54 o
  -6  10  13       17.55       16.42     32.94 o
  -5  10  13      178.75      187.98     35.20 o
  -4  10  13      174.14      225.16     35.85 o
  -3  10  13      574.10      681.37     66.04 o
  -2  10  13       25.59       22.91     16.81 o
  -1  10  13       37.46       72.62     25.64 o
   0  10  13        8.83      -35.18     28.30 o
   1  10  13      560.26      582.96     87.13 o
   2  10  13        0.41        3.51     34.72 o
   3  10  13       20.35       19.66     23.56 o
   4  10  13        1.28        9.28     27.97 o
   5  10  13      307.15      370.55     64.49 o
  -6  11  13       77.83       76.24     33.55 o
  -5  11  13       44.60       57.73     21.72 o
  -4  11  13       55.73       89.58     24.16 o
  -3  11  13        7.42       62.94     23.77 o
  -2  11  13        2.75       -9.62     20.06 o
  -1  11  13      146.14      160.21     30.21 o
   0  11  13        9.42        6.56     32.77 o
   1  11  13       80.15       27.55     52.50 o
   2  11  13        0.86       17.57     39.11 o
   3  11  13      119.98       95.33     45.71 o
   4  11  13        5.18       37.61     31.16 o
  -6  12  13       73.48      126.65     32.09 o
  -5  12  13       19.65        5.45     22.36 o
  -4  12  13      126.72      132.90     26.24 o
  -3  12  13      201.99      257.34     35.44 o
  -2  12  13      182.82      193.31     29.07 o
  -1  12  13        5.68      -13.48     22.36 o
   0  12  13      202.79      216.85     40.99 o
   1  12  13        3.54       15.20     43.99 o
   2  12  13        2.77       33.14     26.57 o
   3  12  13       88.25       70.01     29.83 o
  -5  13  13       27.34      -20.83     18.75 o
  -4  13  13       50.27       84.87     27.07 o
  -3  13  13      158.85      193.11     29.89 o
  -2  13  13       19.83       24.73     22.30 o
  -1  13  13        7.32      -41.01     27.34 o
   0  13  13       19.91       -4.94     36.09 o
   1  13  13       11.33       60.26     30.80 o
   2  13  13        6.34       24.86     31.78 o
  -3  14  13        3.89       37.39     35.48 o
  -2  14  13       72.08       88.84     68.89 o
  -1  14  13        2.50        2.82     43.03 o
   0  14  13       30.06       34.21     28.33 o
   1  14  13        8.37       24.93     48.52 o
  -8   0  14       97.25       60.97     45.16 o
  -6   0  14      428.95      449.27     58.01 o
  -4   0  14       35.73       44.25     21.77 o
  -2   0  14       49.84       92.24     26.77 o
   0   0  14       71.16       55.02     16.71 o
   2   0  14      141.85      169.26     38.26 o
   4   0  14       77.38       73.03     24.25 o
   6   0  14       51.53       82.76     43.65 o
  -8   1  14      333.28      293.89     33.56 o
  -7   1  14        2.38       14.78     15.18 o
  -6   1  14      102.46      114.64     23.42 o
  -5   1  14        8.68        6.92     13.45 o
  -4   1  14      211.51      193.45     25.21 o
  -3   1  14       19.11       14.16     12.92 o
  -2   1  14      147.91      140.02     18.42 o
  -1   1  14       45.41       35.09     14.41 o
   0   1  14        2.54       12.59     10.03 o
   1   1  14        3.04       45.65     14.55 o
   2   1  14       11.52       27.04     14.90 o
   3   1  14       37.06       49.14     17.31 o
   4   1  14       13.77      -14.70     14.36 o
   5   1  14       17.69      -20.93     17.90 o
   6   1  14       48.41       47.38     25.99 o
  -8   2  14       63.82       40.75     16.56 o
  -7   2  14       19.78       -0.72     12.93 o
  -6   2  14      101.40       85.71     19.16 o
  -5   2  14       71.55       61.94     15.75 o
  -4   2  14        5.01        3.69     11.70 o
  -3   2  14      297.67      300.80     31.15 o
  -2   2  14      128.25      142.03     18.90 o
  -1   2  14      224.20      226.38     23.52 o
   0   2  14       29.76        9.30     10.10 o
   1   2  14       20.80       27.63     11.51 o
   2   2  14      255.80      338.76     40.58 o
   3   2  14       15.51        9.42     10.93 o
   4   2  14        7.05       -0.56     13.60 o
   5   2  14       23.88       -3.13     14.77 o
   6   2  14       72.70       69.72     25.51 o
  -8   3  14      123.32      147.81     31.26 o
  -7   3  14       16.08        5.49     12.35 o
  -6   3  14      130.00      110.98     34.09 o
  -5   3  14      191.01      191.82     25.38 o
  -4   3  14       88.76       99.31     20.78 o
  -3   3  14       27.62       24.78     11.71 o
  -2   3  14       10.10        8.57     10.41 o
  -1   3  14       22.10       18.06     13.48 o
   0   3  14        2.43        9.39     13.26 o
   1   3  14        1.10       23.11     21.72 o
   2   3  14        0.85        7.85     27.31 o
   3   3  14       53.03       39.25     18.06 o
   4   3  14        0.54       19.23     16.33 o
   5   3  14        7.86      -23.68     17.98 o
   6   3  14        6.62       15.87     19.20 o
  -8   4  14       33.40       43.01     37.26 o
  -7   4  14        4.64       17.17     21.09 o
  -6   4  14        1.55      -21.10     14.07 o
  -5   4  14      104.91       90.13     18.26 o
  -4   4  14       61.27       73.63     18.08 o
  -3   4  14       86.17       65.23     13.96 o
  -2   4  14       65.69       69.33     11.87 o
  -1   4  14      314.46      364.41     31.88 o
   0   4  14        2.35        2.73     12.05 o
   1   4  14        8.73      -11.65     19.70 o
   2   4  14      215.18      232.16     28.64 o
   3   4  14       86.73       73.14     16.08 o
   4   4  14      156.63      158.32     23.58 o
   5   4  14       42.91       63.52     25.51 o
   6   4  14       67.17       31.62     27.24 o
  -8   5  14       37.10      119.24     59.51 o
  -7   5  14        0.64       18.05     24.27 o
  -6   5  14       14.01      -12.68     15.90 o
  -5   5  14       10.81       16.49     12.67 o
  -4   5  14       26.96       24.93      9.58 o
  -3   5  14       17.98       22.99     12.26 o
  -2   5  14       10.20        3.85     19.32 o
  -1   5  14        5.15       13.79     10.83 o
   0   5  14       18.57       35.06     13.16 o
   1   5  14       19.40       33.90     28.99 o
   2   5  14       27.64        7.30     24.85 o
   3   5  14        8.43       29.06     35.11 o
   4   5  14        0.21      -11.29     39.28 o
   5   5  14       41.81       44.93     30.59 o
  -8   6  14      104.19      241.58     56.48 o
  -7   6  14        0.18       18.80     27.32 o
  -6   6  14       10.12       10.99     20.11 o
  -5   6  14       83.27       73.23     14.19 o
  -4   6  14       38.22       35.51     10.82 o
  -3   6  14       69.35       59.18     17.32 o
  -2   6  14       15.19       21.26     15.97 o
  -1   6  14      144.13      144.59     29.75 o
   0   6  14       81.47       75.71     17.92 o
   1   6  14       11.61       -3.37     19.49 o
   2   6  14        0.45      -40.14     27.09 o
   3   6  14        1.66       20.02    107.07 o
   4   6  14      236.22      190.43     39.70 o
   5   6  14       27.75       68.30     53.07 o
  -7   7  14        1.24       18.04     55.17 o
  -6   7  14       36.41      -14.45     29.50 o
  -5   7  14        0.97        4.31     15.62 o
  -4   7  14       16.64        3.86     12.73 o
  -3   7  14        3.93       17.72     17.41 o
  -2   7  14      104.03       98.47     21.82 o
  -1   7  14       20.59       26.14     15.30 o
   0   7  14        7.01       19.87     37.00 o
   1   7  14       12.34       -5.63     23.79 o
   2   7  14      113.35       60.49     22.82 o
   3   7  14        0.01      -49.04     34.78 o
   4   7  14        6.87       64.77     41.50 o
   5   7  14        0.38       25.23     41.39 o
  -7   8  14       63.92      128.18     33.26 o
  -6   8  14        0.85      -48.65     32.48 o
  -5   8  14       50.49       22.69     20.51 o
  -4   8  14      174.47      189.21     40.26 o
  -3   8  14       88.09      129.87     29.14 o
  -2   8  14        1.19       23.38     16.58 o
  -1   8  14       22.13       23.53     18.55 o
   0   8  14      282.20      302.41     42.85 o
   1   8  14       53.34       47.58     26.35 o
   2   8  14       22.86        2.78     20.38 o
   3   8  14       24.27       41.37     54.57 o
   4   8  14      403.76      521.73     85.24 o
  -6   9  14        0.28       -2.59     26.92 o
  -5   9  14       51.69       77.58     27.63 o
  -4   9  14       95.18      133.97     36.69 o
  -3   9  14       20.82       55.40     26.51 o
  -2   9  14        0.28       15.88     17.10 o
  -1   9  14        1.33        6.54     21.97 o
   0   9  14       11.35        9.88     19.31 o
   1   9  14        1.41       13.08     27.14 o
   2   9  14        2.13      -61.84     51.36 o
   3   9  14        8.56       -8.57     34.43 o
   4   9  14       39.89       74.76     39.58 o
  -6  10  14       14.69       60.10     26.82 o
  -5  10  14       49.72       44.00     27.22 o
  -4  10  14      109.56      182.16     38.36 o
  -3  10  14        7.47       72.09     30.43 o
  -2  10  14       13.37       18.52     18.62 o
  -1  10  14       28.90        9.44     18.68 o
   0  10  14      279.78      261.42     46.23 o
   1  10  14        2.50        3.11     42.25 o
   2  10  14       21.11        2.68     29.82 o
   3  10  14        0.00       32.82     28.03 o
  -5  11  14       20.82       16.57     18.80 o
  -4  11  14       33.80       64.20     24.36 o
  -3  11  14       84.11      111.42     31.46 o
  -2  11  14        5.84      -25.00     20.64 o
  -1  11  14        7.33       36.36     22.89 o
   0  11  14       11.29       29.97     23.95 o
   1  11  14        0.17      -17.24     89.37 o
   2  11  14        0.09       42.82     27.49 o
   3  11  14       31.15       59.98     26.00 o
  -4  12  14       46.27       80.96     23.73 o
  -3  12  14      162.64      234.26     40.16 o
  -2  12  14       34.39       52.52     24.58 o
  -1  12  14        7.19        6.56     19.66 o
   0  12  14       24.13       35.98     47.45 o
   1  12  14       63.21       12.75     38.34 o
   2  12  14       45.02       92.49     39.52 o
  -2  13  14       42.68       29.24     28.16 o
  -1  13  14       10.03      -37.40     26.94 o
   0  13  14       61.47       52.85     70.71 o
  -7   0  15      429.23      539.47     65.69 o
  -5   0  15        6.25       16.25     21.30 o
  -3   0  15      529.01      638.58     79.80 o
  -1   0  15      499.24      480.87     45.40 o
   1   0  15     2461.23     2433.89    108.50 o
   3   0  15        5.86        3.00     20.60 o
   5   0  15      135.95      108.65     27.04 o
  -8   1  15        9.59        9.14     13.70 o
  -7   1  15      365.17      429.10     42.41 o
  -6   1  15       21.94       16.83     15.81 o
  -5   1  15        0.67       -8.60     16.38 o
  -4   1  15      102.42       99.58     19.98 o
  -3   1  15        4.37       24.11     15.01 o
  -2   1  15      196.26      221.46     27.99 o
  -1   1  15       19.04       23.63     11.77 o
   0   1  15      217.80      222.04     22.92 o
   1   1  15       45.22      105.19     20.39 o
   2   1  15        3.21       22.51     12.28 o
   3   1  15       20.19       37.46     14.95 o
   4   1  15        4.34       -5.05     17.02 o
   5   1  15        0.18       -4.53     25.38 o
  -8   2  15        8.16        4.11     17.85 o
  -7   2  15      222.58      231.15     31.60 o
  -6   2  15       49.00       68.32     18.02 o
  -5   2  15       11.99        1.04     13.39 o
  -4   2  15       64.52       77.15     19.55 o
  -3   2  15       14.52       39.10     15.92 o
  -2   2  15       57.90       64.94     14.35 o
  -1   2  15       27.19       30.79     12.80 o
   0   2  15      145.74      194.67     26.85 o
   1   2  15     1174.21     1318.05     55.35 o
   2   2  15        7.07       26.52     16.48 o
   3   2  15        1.11       -1.44     14.43 o
   4   2  15       31.81       46.12     18.52 o
   5   2  15      141.52      175.05     25.14 o
  -7   3  15        2.50       -7.83     16.40 o
  -6   3  15       35.67       32.18     12.86 o
  -5   3  15       41.84       57.45     16.16 o
  -4   3  15       65.40       67.86     17.85 o
  -3   3  15       14.85       -3.59     10.92 o
  -2   3  15        7.19        7.41     11.51 o
  -1   3  15       58.71       67.54     14.22 o
   0   3  15      199.45      199.90     24.12 o
   1   3  15       59.13      115.46     23.72 o
   2   3  15        1.72        8.03     13.53 o
   3   3  15        0.23        1.08     15.00 o
   4   3  15        6.53      -18.04     26.55 o
   5   3  15        5.26       23.78     23.08 o
  -7   4  15      109.62       58.24     20.29 o
  -6   4  15        8.59       15.68     15.83 o
  -5   4  15        6.27       10.14     12.05 o
  -4   4  15      276.97      306.74     33.25 o
  -3   4  15       91.38       76.10     14.84 o
  -2   4  15      401.78      362.64     29.72 o
  -1   4  15        2.70      -11.33     11.19 o
   0   4  15       18.80       18.30     24.39 o
   1   4  15      167.40      158.01     23.45 o
   2   4  15      117.07       83.25     26.52 o
   3   4  15       26.36       44.13     24.78 o
   4   4  15        0.07       -1.23     17.73 o
   5   4  15       44.88       37.76     16.66 o
  -7   5  15        0.03      -18.14     30.46 o
  -6   5  15        0.96      -37.83     25.22 o
  -5   5  15       11.60       20.16     15.28 o
  -4   5  15        1.06       11.48     11.42 o
  -3   5  15       14.89       12.23     12.88 o
  -2   5  15      139.61      175.14     30.99 o
  -1   5  15        6.87        6.63     14.23 o
   0   5  15        2.98        9.02     15.37 o
   1   5  15        4.98       -3.59     16.79 o
   2   5  15        9.76       -6.24     28.31 o
   3   5  15        0.02      -18.72     24.78 o
   4   5  15       22.30        0.28     28.82 o
  -7   6  15       57.56       45.33     43.01 o
  -6   6  15        0.54      -24.37     21.11 o
  -5   6  15      177.79      196.97     32.45 o
  -4   6  15       56.41       37.85     26.77 o
  -3   6  15      109.78      115.38     26.00 o
  -2   6  15      317.43      333.36     42.73 o
  -1   6  15      185.14      236.51     31.29 o
   0   6  15        0.86       20.37     16.12 o
   1   6  15       64.64       36.61     21.12 o
   2   6  15       42.77       28.28     20.75 o
   3   6  15      247.58      259.12     51.05 o
   4   6  15        0.11      -33.28     38.65 o
  -6   7  15       30.47       23.26     24.16 o
  -5   7  15       70.04       86.76     35.41 o
  -4   7  15       19.99       -6.55     24.70 o
  -3   7  15       10.56       27.32     18.63 o
  -2   7  15       14.70       30.11     16.78 o
  -1   7  15        2.19       27.36     14.63 o
   0   7  15       50.09       41.74     17.67 o
   1   7  15      101.27      166.19     66.13 o
   2   7  15       19.21        2.68     31.49 o
   3   7  15        1.82       22.46     42.36 o
   4   7  15        0.02       30.18     28.51 o
  -6   8  15       67.25       54.96     30.57 o
  -5   8  15      209.27      337.89     57.81 o
  -4   8  15        1.05      -31.17     22.53 o
  -3   8  15       12.99        4.73     23.14 o
  -2   8  15        2.21       -6.71     16.28 o
  -1   8  15      101.51      142.09     25.69 o
   0   8  15        7.69       26.45     19.97 o
   1   8  15      104.84       66.59     38.13 o
   2   8  15        9.67        7.17     23.16 o
   3   8  15      314.54      363.40     47.13 o
  -5   9  15       26.39       43.46     31.52 o
  -4   9  15        2.45        3.43     22.64 o
  -3   9  15       13.67       24.63     24.14 o
  -2   9  15       19.12       -0.58     20.38 o
  -1   9  15       18.37       27.40     14.02 o
   0   9  15       50.91       83.88     28.56 o
   1   9  15        5.25        8.27     58.57 o
   2   9  15       41.22        2.66     35.39 o
  -4  10  15        5.65       30.74     26.04 o
  -3  10  15       77.09       90.81     30.17 o
  -2  10  15        5.42       31.99     25.62 o
  -1  10  15       15.77       -8.35     22.85 o
   0  10  15        5.13       20.76     27.39 o
   1  10  15        0.73      -17.68     29.86 o
   2  10  15       32.05        2.53     42.67 o
  -3  11  15        4.70       50.21     28.99 o
  -2  11  15       29.88       68.33     29.81 o
  -1  11  15       15.53       23.94     29.58 o
   0  11  15        4.81       27.94     36.67 o
  -6   0  16       19.38       48.10     24.89 o
  -4   0  16      146.30      137.56     35.54 o
  -2   0  16        4.54        3.51     38.14 o
   0   0  16      518.56      652.60     56.82 o
   2   0  16       52.52       20.25     18.22 o
   4   0  16      353.69      518.66     68.71 o
  -6   1  16       18.38       15.95     16.97 o
  -5   1  16        2.97       -9.38     16.22 o
  -4   1  16        0.97       15.83     18.00 o
  -3   1  16       14.83       27.73     14.52 o
  -2   1  16       12.62       20.57     14.09 o
  -1   1  16        3.09        9.21     17.10 o
   0   1  16      298.61      346.05     34.13 o
   1   1  16        9.52       51.25     17.01 o
   2   1  16       40.35       53.42     23.28 o
   3   1  16        4.17        6.01     17.30 o
   4   1  16        1.54       30.78     19.22 o
  -6   2  16        0.07       -2.66     17.16 o
  -5   2  16        3.27      -23.74     15.82 o
  -4   2  16      301.78      336.78     37.79 o
  -3   2  16       74.15       98.89     22.12 o
  -2   2  16      196.74      201.74     23.25 o
  -1   2  16        2.39        1.51     15.39 o
   0   2  16      467.14      535.47     40.50 o
   1   2  16        6.21       13.51     22.37 o
   2   2  16        7.20       17.23     16.46 o
   3   2  16        8.55        8.27     16.24 o
  -6   3  16       81.84       78.18     20.28 o
  -5   3  16        0.06        6.01     14.15 o
  -4   3  16        6.63       32.28     18.73 o
  -3   3  16       89.05       78.08     18.09 o
  -2   3  16        0.87       -6.56     13.78 o
  -1   3  16       44.78       57.89     22.48 o
   0   3  16        4.87       37.30     22.36 o
   1   3  16        2.47       19.46     19.22 o
   2   3  16       53.80       55.44     23.38 o
   3   3  16        2.29       18.06     17.03 o
  -6   4  16       49.68       60.11     16.97 o
  -5   4  16        8.83        5.89     15.12 o
  -4   4  16      168.34      188.91     29.08 o
  -3   4  16       46.87       45.58     22.47 o
  -2   4  16      328.56      302.67     33.98 o
  -1   4  16      137.36      161.61     30.84 o
   0   4  16      225.79      283.32     35.38 o
   1   4  16        1.89       -1.12     17.76 o
   2   4  16       51.94       73.15     27.40 o
   3   4  16       11.62       -6.88     19.06 o
  -6   5  16        1.14      -30.31     22.87 o
  -5   5  16        0.18        2.04     14.31 o
  -4   5  16        2.03        5.58     16.52 o
  -3   5  16       15.80      -15.09     14.63 o
  -2   5  16       10.02       18.14     19.70 o
  -1   5  16       82.44       86.23     22.62 o
   0   5  16       18.55       16.64     17.57 o
   1   5  16       19.73       25.99     19.59 o
   2   5  16        9.11       10.02     21.03 o
   3   5  16        9.96       23.78     32.27 o
  -5   6  16        6.36       16.72     18.89 o
  -4   6  16        0.01       -0.56     20.23 o
  -3   6  16       39.36       20.98     22.08 o
  -2   6  16       99.26      132.99     28.33 o
  -1   6  16       54.42       80.81     27.72 o
   0   6  16      105.95      118.73     25.33 o
   1   6  16       33.85       25.83     27.98 o
   2   6  16      136.04      175.78     29.15 o
  -5   7  16        2.44      -16.00     19.88 o
  -4   7  16        8.91       29.95     27.50 o
  -3   7  16        7.99       35.02     26.39 o
  -2   7  16       30.10       45.77     22.44 o
  -1   7  16       11.10        5.13     17.77 o
   0   7  16       35.92       49.49     21.47 o
   1   7  16        2.18       36.45     17.79 o
   2   7  16        2.34       14.51     20.32 o
  -4   8  16       18.16       52.89     38.25 o
  -3   8  16       42.82      102.13     28.21 o
  -2   8  16       45.34       66.03     17.90 o
  -1   8  16       73.98       71.34     20.99 o
   0   8  16       27.25       49.49     19.62 o
   1   8  16       20.35       14.34     16.45 o
  -3   9  16        1.85        2.49     31.79 o
  -2   9  16        5.52       58.14     25.05 o
  -1   9  16        4.26       48.49     19.78 o
   0   9  16        2.36       33.81     23.25 o
  -5   0  17      111.78      114.42     35.25 o
  -3   0  17        6.17      -31.07     27.31 o
  -1   0  17        8.12       -9.69     24.79 o
   1   0  17       32.45      116.98     38.03 o
  -5   1  17       10.78       29.19     17.89 o
  -4   1  17       34.77       33.23     18.77 o
  -3   1  17        4.65      -15.50     16.81 o
  -2   1  17        9.72        1.40     12.56 o
  -1   1  17        2.27       -3.99     13.89 o
   0   1  17       15.04       27.76     20.49 o
   1   1  17      251.85      283.25     34.28 o
   2   1  17       32.84       61.73     20.68 o
  -5   2  17      253.90      329.53     37.14 o
  -4   2  17        1.42       46.24     18.58 o
  -3   2  17       50.44       70.03     15.95 o
  -2   2  17        6.34       -3.71     14.71 o
  -1   2  17       25.98       27.68     17.38 o
   0   2  17      173.74      192.93     31.04 o
   1   2  17       41.18       74.99     44.27 o
   2   2  17        2.18       31.28     18.28 o
  -4   3  17        5.85       26.64     23.07 o
  -3   3  17       18.70       19.23     30.66 o
  -2   3  17        7.94        9.49     18.41 o
  -1   3  17       12.26        7.41     17.62 o
   0   3  17       21.03      -13.87     18.64 o
   1   3  17       60.91       89.13     24.73 o
  -4   4  17       17.35       13.12     23.50 o
  -3   4  17      171.59      160.45     38.85 o
  -2   4  17       21.26       33.13     18.76 o
  -1   4  17      114.03      196.17     32.94 o
   0   4  17      104.82      138.04     26.82 o
   1   4  17       71.24       78.14     20.81 o
  -3   5  17       15.97       28.54     39.47 o
  -2   5  17        6.01       -6.51     18.60 o
  -1   5  17        5.68       31.75     19.98 o
   0   5  17        8.95       17.67     16.95 o
  -2   6  17       45.14       93.74     23.61 o
  -1   6  17       16.32       60.82     21.79 o
 
